# Supplementary material for: Stablization of ACOs by NatB mediated N-terminal acetylation is required for ethylene homeostasis
Source: BMC Plant Biol. 2021 Jul 3;21:320. doi: 10.1186/s12870-021-03090-7 (PMC8254318; doi:10.1186/s12870-021-03090-7)
Supplement: Supplementary file 2 — Additional file 2. [file 12870_2021_3090_MOESM2_ESM.zip]

Archive with 4 entries (3 files):
- additional files 2/
- additional files 2/Differentially expressed statistics by Proteomics profiling.xlsx
- additional files 2/WB-ACO2.BMP
- additional files 2/WB-ACTIN.BMP
