# Supplementary material for: Stablization of ACOs by NatB mediated N-terminal acetylation is required for ethylene homeostasis
Source: BMC Plant Biol. 2021 Jul 3;21:320. doi: 10.1186/s12870-021-03090-7 (PMC8254318; doi:10.1186/s12870-021-03090-7)
Supplement: Supplementary file 2 — Additional file 2. [file 12870_2021_3090_MOESM2_ESM.zip › additional files 2/Differentially expressed statistics by Proteomics profiling.xlsx]

## Sheet: Diff distribution
Compared sample name	Up-regulated	Down-regulated
C_3nbc/Ckrc	97	75
C_3nbc/Col	365	217
C_3nbc/nbc	71	38
Ckrc/Col	336	234
nbc/Ckrc	58	59
nbc/Col	355	280

## Sheet: ckrc3nbc-1 vs ckrc3
Protein accession	Protein description	ckrc3 nbc-1 / ckrc3 Ratio	Regulated Type	ckrc3 nbc-1 / ckrc3 P value	Gene name	MW [kDa]	ckrc3nbc-1.ckrc3nbc-1 3	ckrc3nbc-1.ckrc3nbc-1 2	ckrc3nbc-1.ckrc3nbc-1 1	ckrc3.ckrc3 3	ckrc3.ckrc3 2	ckrc3.ckrc3 1	Col.Col_3	Col.Col_2	Col.Col_1	nbc-1.nbc-1 3	nbc-1.nbc-1 2	nbc-1.nbc-1 1	Subcellular localization	Biological Process	Cellular Component	Molecular Function	KEGG KO No.	KEGG Gene	KEGG pathway	IPR ID	Domain description
A0A1P8BG65	Ubiquinol-cytochrome C chaperone family protein OS=Arabidopsis thaliana OX=3702 GN=MWD22.17 PE=4 SV=1	1.224	Up	0.027119	MWD22.17	25.459		1.156	1.167		0.917	0.981		0.901	0.97		1.039	0.884	cytoplasm				K17662	CBP3, UQCC; cytochrome b pre-mRNA-processing protein 3
Q9LF88	Late embryogenesis abundant protein At3g53040 OS=Arabidopsis thaliana OX=3702 GN=At3g53040 PE=2 SV=1	1.476	Up	0.00022034	At3g53040	52.084	1.242	1.26	1.299	0.823	0.848	0.904	0.772	0.724	0.743	1.192	1.211	1.165	nucleus	GO:0000003 reproduction; GO:0032502 developmental process; GO:0090567 reproductive shoot system development; GO:0044707 single-multicellular organism process; GO:0003006 developmental process involved in reproduction; GO:0048437 floral organ development; GO:0099402 plant organ development; GO:0022414 reproductive process; GO:0048731 system development; GO:0010227 floral organ abscission; GO:00486…	GO:0044464 cell part; GO:0005622 intracellular; GO:0005737 cytoplasm; GO:0044424 intracellular part; GO:0005829 cytosol; GO:0005623 cell; GO:0044444 cytoplasmic part;
Q42512	Protein COLD-REGULATED 15A, chloroplastic OS=Arabidopsis thaliana OX=3702 GN=COR15A PE=1 SV=1	1.301	Up	0.00021799	COR15A	14.605	1.306	1.313	1.262	0.988	1.025	0.969	0.8	0.783	0.854	0.93	0.905	0.933	chloroplast	GO:0044085 cellular component biogenesis; GO:0044700 single organism signaling; GO:0065008 regulation of biological quality; GO:0001101 response to acid chemical; GO:0010150 leaf senescence; GO:0090693 plant organ senescence; GO:0048827 phyllome development; GO:0044699 single-organism process; GO:0007165 signal transduction; GO:0009415 response to water; GO:0007154 cell communication; GO:0022607 …	GO:0043229 intracellular organelle; GO:0044434 chloroplast part; GO:0009526 plastid envelope; GO:0031967 organelle envelope; GO:0044446 intracellular organelle part; GO:0005737 cytoplasm; GO:0044435 plastid part; GO:0044424 intracellular part; GO:0009532 plastid stroma; GO:0005623 cell; GO:0044422 organelle part; GO:0009941 chloroplast envelope; GO:0009507 chloroplast; GO:0043231 intracellular me…	GO:0008289 lipid binding; GO:0030246 carbohydrate binding; GO:0048029 monosaccharide binding; GO:0005534 galactose binding; GO:0005488 binding; GO:0036094 small molecule binding;
Q41975	Probable aquaporin TIP2-2 OS=Arabidopsis thaliana OX=3702 GN=TIP2-2 PE=1 SV=2	0.784	Down	0.00129687	TIP2-2	25.08	0.941	0.937	0.94	1.178	1.202	1.213	0.931	0.868	0.849	0.982	1.036	1.034	vacuolar membrane	GO:0006833 water transport; GO:0006810 transport; GO:0055085 transmembrane transport; GO:0034220 ion transmembrane transport; GO:1902578 single-organism localization; GO:0006811 ion transport; GO:0044699 single-organism process; GO:0051179 localization; GO:0042044 fluid transport; GO:0051234 establishment of localization; GO:0044765 single-organism transport;	GO:0043229 intracellular organelle; GO:0016020 membrane; GO:0031226 intrinsic component of plasma membrane; GO:0098588 bounding membrane of organelle; GO:0031090 organelle membrane; GO:0071944 cell periphery; GO:0044446 intracellular organelle part; GO:0005737 cytoplasm; GO:0031224 intrinsic component of membrane; GO:0009705 plant-type vacuole membrane; GO:0042807 central vacuole; GO:0044424 intr…	GO:0022838 substrate-specific channel activity; GO:0022803 passive transmembrane transporter activity; GO:0015250 water channel activity; GO:0022892 substrate-specific transporter activity; GO:0005372 water transmembrane transporter activity; GO:0015267 channel activity; GO:0022891 substrate-specific transmembrane transporter activity; GO:0022857 transmembrane transporter activity; GO:0005215 tra…	K09873	TIP; aquaporin TIP		IPR023271;	Aquaporin-like;
Q9SJE1	Magnesium-chelatase subunit ChlD, chloroplastic OS=Arabidopsis thaliana OX=3702 GN=CHLD PE=1 SV=3	1.205	Up	0.00103873	CHLD	83.283	1.039	1.09	1.051	0.901	0.852	0.885	1.083	1.123	1.087	0.976	0.915	0.979	chloroplast	GO:0051188 cofactor biosynthetic process; GO:0046148 pigment biosynthetic process; GO:0006725 cellular aromatic compound metabolic process; GO:0015994 chlorophyll metabolic process; GO:0044699 single-organism process; GO:0009058 biosynthetic process; GO:1901566 organonitrogen compound biosynthetic process; GO:0044237 cellular metabolic process; GO:0071704 organic substance metabolic process; GO:0…	GO:0043229 intracellular organelle; GO:0010007 magnesium chelatase complex; GO:0044434 chloroplast part; GO:0009534 chloroplast thylakoid; GO:0005737 cytoplasm; GO:0044446 intracellular organelle part; GO:0032991 macromolecular complex; GO:0044435 plastid part; GO:0044424 intracellular part; GO:0009532 plastid stroma; GO:0005623 cell; GO:0044422 organelle part; GO:0009507 chloroplast; GO:0043226 …	GO:0005524 ATP binding; GO:1901265 nucleoside phosphate binding; GO:0016874 ligase activity; GO:0001882 nucleoside binding; GO:0043167 ion binding; GO:0016851 magnesium chelatase activity; GO:0051002 ligase activity, forming nitrogen-metal bonds; GO:0051003 ligase activity, forming nitrogen-metal bonds, forming coordination complexes; GO:0000166 nucleotide binding; GO:0097159 organic cyclic compo…	K03404	chlD, bchD; magnesium chelatase subunit D [EC:6.6.1.1]	ath00860 Porphyrin and chlorophyll metabolism; ath01100 Metabolic pathways; ath01110 Biosynthesis of secondary metabolites	IPR003593; IPR000523; IPR027417; IPR002035;	AAA+ ATPase domain; Magnesium chelatase ChlI domain; P-loop containing nucleoside triphosphate hydrolase; von Willebrand factor, type A;
A0A1P8BDV1	Tetratricopeptide repeat (TPR)-like superfamily protein OS=Arabidopsis thaliana OX=3702 GN=MQJ2.5 PE=4 SV=1	0.517	Down	6.7316e-07	MQJ2.5	114.18	0.455	0.474	0.457	0.892	0.884	0.903	1.34	1.32	1.305	1.292	1.309	1.318	cytoplasm			GO:0005515 protein binding; GO:0005488 binding;	K17973	NAA25, MDM20; N-terminal acetyltransferase B complex non-catalytic subunit		IPR011990; IPR013026;	Tetratricopeptide-like helical domain; Tetratricopeptide repeat-containing domain;
F4IXC6	Non-specific lipid-transfer protein OS=Arabidopsis thaliana OX=3702 GN=LTP6 PE=3 SV=1	1.232	Up	0.0050435	LTP6	12.325	1.084	1.144	1.192	0.89	0.915	0.97	0.987	0.911	0.851	1.041	1.042	1.009	extracellular	GO:0006810 transport; GO:0006869 lipid transport; GO:1902578 single-organism localization; GO:0044699 single-organism process; GO:0010876 lipid localization; GO:0071702 organic substance transport; GO:0033036 macromolecule localization; GO:0051179 localization; GO:0044765 single-organism transport; GO:0051234 establishment of localization;		GO:0008289 lipid binding; GO:0005488 binding;				IPR016140;	Bifunctional inhibitor/plant lipid transfer protein/seed storage helical domain;
Q9SLM6	Glutathione S-transferase F3 OS=Arabidopsis thaliana OX=3702 GN=GSTF3 PE=2 SV=1	1.308	Up	0.0066952	GSTF3	24.12	1.153	1.185		0.878	0.909		0.855	0.788		1.135	1.152		mitochondria	GO:0009620 response to fungus; GO:0009404 toxin metabolic process; GO:0006950 response to stress; GO:0044712 single-organism catabolic process; GO:0009636 response to toxic substance; GO:0044763 single-organism cellular process; GO:0098542 defense response to other organism; GO:0044699 single-organism process; GO:0043207 response to external biotic stimulus; GO:0050896 response to stimulus; GO:00…	GO:0016020 membrane; GO:0071944 cell periphery; GO:0044464 cell part; GO:0005622 intracellular; GO:0005737 cytoplasm; GO:0044424 intracellular part; GO:0005623 cell; GO:0005829 cytosol; GO:0005886 plasma membrane; GO:0044444 cytoplasmic part;	GO:0004364 glutathione transferase activity; GO:0016765 transferase activity, transferring alkyl or aryl (other than methyl) groups; GO:0005515 protein binding; GO:0003824 catalytic activity; GO:0016740 transferase activity; GO:0005488 binding;	K00799	GST, gst; glutathione S-transferase [EC:2.5.1.18]	ath00480 Glutathione metabolism; ath01100 Metabolic pathways	IPR004046; IPR010987; IPR004045; IPR012336; IPR034347;	Glutathione S-transferase, C-terminal; Glutathione S-transferase, C-terminal-like; Glutathione S-transferase, N-terminal; Thioredoxin-like fold; Glutathione S-transferases Phi, C-terminal;
A0A1P8ATC2	Carotenoid isomerase OS=Arabidopsis thaliana OX=3702 GN=CRTISO PE=1 SV=1	1.23	Up	0.0021203	CRTISO	64.611		1.188	1.175		0.953	0.968		0.906	0.874		0.963	1.002	cytoplasm	GO:0016116 carotenoid metabolic process; GO:0046148 pigment biosynthetic process; GO:0006720 isoprenoid metabolic process; GO:0044711 single-organism biosynthetic process; GO:0042440 pigment metabolic process; GO:0055114 oxidation-reduction process; GO:0044763 single-organism cellular process; GO:0044699 single-organism process; GO:0044255 cellular lipid metabolic process; GO:0009058 biosynthetic…		GO:0016853 isomerase activity; GO:0003824 catalytic activity; GO:0016491 oxidoreductase activity;	K09835	crtISO, crtH; prolycopene isomerase [EC:5.2.1.13]	ath00906 Carotenoid biosynthesis; ath01100 Metabolic pathways; ath01110 Biosynthesis of secondary metabolites	IPR002937; IPR023753;	Amine oxidase; FAD/NAD(P)-binding domain;
Q9SU50	Trehalase OS=Arabidopsis thaliana OX=3702 GN=TRE1 PE=2 SV=1	7.061	Up	4.2261e-06	TRE1	71.354	2.729	2.627	2.807	0.386	0.428	0.342	0.449	0.478	0.397	0.407	0.432	0.435	chloroplast	GO:0044724 single-organism carbohydrate catabolic process; GO:0044712 single-organism catabolic process; GO:0044275 cellular carbohydrate catabolic process; GO:0009313 oligosaccharide catabolic process; GO:0044763 single-organism cellular process; GO:0046352 disaccharide catabolic process; GO:0044699 single-organism process; GO:0005984 disaccharide metabolic process; GO:0005993 trehalose cataboli…	GO:0016020 membrane; GO:0044464 cell part; GO:0071944 cell periphery; GO:0044425 membrane part; GO:0031224 intrinsic component of membrane; GO:0005623 cell; GO:0016021 integral component of membrane; GO:0005886 plasma membrane;	GO:0004553 hydrolase activity, hydrolyzing O-glycosyl compounds; GO:0004555 alpha,alpha-trehalase activity; GO:0016787 hydrolase activity; GO:0015927 trehalase activity; GO:0003824 catalytic activity; GO:0016798 hydrolase activity, acting on glycosyl bonds;	K01194	TREH, treA, treF; alpha,alpha-trehalase [EC:3.2.1.28]	ath00500 Starch and sucrose metabolism; ath01100 Metabolic pathways	IPR008928;	Six-hairpin glycosidase-like;
P83755	Photosystem II protein D1 OS=Arabidopsis thaliana OX=3702 GN=psbA PE=1 SV=2	0.808	Down	5.973e-05	psbA	38.936	0.941	0.97	0.941	1.17	1.168	1.192	0.893	0.874	0.871	1.021	1.025	1.02	plasma membrane	GO:0006950 response to stress; GO:0055114 oxidation-reduction process; GO:0009636 response to toxic substance; GO:0044267 cellular protein metabolic process; GO:0044763 single-organism cellular process; GO:0044699 single-organism process; GO:0019684 photosynthesis, light reaction; GO:0044238 primary metabolic process; GO:0050896 response to stimulus; GO:0044237 cellular metabolic process; GO:0071…	GO:0016020 membrane; GO:0009535 chloroplast thylakoid membrane; GO:0044434 chloroplast part; GO:0098796 membrane protein complex; GO:0005737 cytoplasm; GO:0009534 chloroplast thylakoid; GO:0042651 thylakoid membrane; GO:0031224 intrinsic component of membrane; GO:0032991 macromolecular complex; GO:0044424 intracellular part; GO:0005623 cell; GO:0044422 organelle part; GO:0044425 membrane part; GO…	GO:0097159 organic cyclic compound binding; GO:1901363 heterocyclic compound binding; GO:0009055 electron carrier activity; GO:0045156 electron transporter, transferring electrons within the cyclic electron transport pathway of photosynthesis activity; GO:0003824 catalytic activity; GO:0005488 binding; GO:0043167 ion binding; GO:0046872 metal ion binding; GO:0043169 cation binding; GO:0005515 pro…	K02703	psbA; photosystem II P680 reaction center D1 protein [EC:1.10.3.9]	ath00195 Photosynthesis; ath01100 Metabolic pathways
F4HPR5	Dynamin-related protein 5A OS=Arabidopsis thaliana OX=3702 GN=DRP5A PE=2 SV=1	0.81	Down	0.0130629	DRP5A	90.615	0.917		0.877	1.097		1.119	1.139		1.142	0.839		0.857	chloroplast	GO:0016043 cellular component organization; GO:0000278 mitotic cell cycle; GO:0048285 organelle fission; GO:0000911 cytokinesis by cell plate formation; GO:0044763 single-organism cellular process; GO:0000281 mitotic cytokinesis; GO:0044699 single-organism process; GO:0032506 cytokinetic process; GO:1902410 mitotic cytokinetic process; GO:1903047 mitotic cell cycle process; GO:0000266 mitochondri…	GO:0043229 intracellular organelle; GO:0099513 polymeric cytoskeletal fiber; GO:0005874 microtubule; GO:0043232 intracellular non-membrane-bounded organelle; GO:0044430 cytoskeletal part; GO:0044446 intracellular organelle part; GO:0005737 cytoplasm; GO:0009524 phragmoplast; GO:0099512 supramolecular fiber; GO:0044424 intracellular part; GO:0099080 supramolecular complex; GO:0005623 cell; GO:0044…	GO:1901265 nucleoside phosphate binding; GO:0016817 hydrolase activity, acting on acid anhydrides; GO:0005515 protein binding; GO:0016787 hydrolase activity; GO:1901363 heterocyclic compound binding; GO:0097159 organic cyclic compound binding; GO:0008092 cytoskeletal protein binding; GO:0016462 pyrophosphatase activity; GO:0032553 ribonucleotide binding; GO:0003824 catalytic activity; GO:0005488 …				IPR030381; IPR027417; IPR001401;	Dynamin-type guanine nucleotide-binding (G) domain; P-loop containing nucleoside triphosphate hydrolase; Dynamin, GTPase domain;
Q9S709	Splicing factor U2af small subunit A OS=Arabidopsis thaliana OX=3702 GN=U2AF35A PE=1 SV=1	1.437	Up	0.0129976	U2AF35A	34.572	1.183	1.147		0.779	0.842		1.138	1.116		0.863	0.867		nucleus	GO:0000003 reproduction; GO:0044707 single-multicellular organism process; GO:0006725 cellular aromatic compound metabolic process; GO:0022414 reproductive process; GO:0009628 response to abiotic stimulus; GO:0010228 vegetative to reproductive phase transition of meristem; GO:0044699 single-organism process; GO:0009648 photoperiodism; GO:0009791 post-embryonic development; GO:0050896 response to …	GO:0043229 intracellular organelle; GO:0089701 U2AF; GO:0044446 intracellular organelle part; GO:0031981 nuclear lumen; GO:0032991 macromolecular complex; GO:0044424 intracellular part; GO:0005681 spliceosomal complex; GO:0016604 nuclear body; GO:0005623 cell; GO:0044422 organelle part; GO:0031974 membrane-enclosed lumen; GO:0043231 intracellular membrane-bounded organelle; GO:0043226 organelle; …	GO:0097159 organic cyclic compound binding; GO:1901363 heterocyclic compound binding; GO:0003677 DNA binding; GO:0003723 RNA binding; GO:1901265 nucleoside phosphate binding; GO:0030628 pre-mRNA 3'-splice site binding; GO:0005488 binding; GO:0043167 ion binding; GO:0003676 nucleic acid binding; GO:0046872 metal ion binding; GO:0043169 cation binding; GO:0036002 pre-mRNA binding; GO:0000166 nucleo…	K12836	U2AF1; splicing factor U2AF 35 kDa subunit	ath03040 Spliceosome	IPR000571; IPR000504; IPR012677; IPR003954;	Zinc finger, CCCH-type; RNA recognition motif domain; Nucleotide-binding alpha-beta plait domain; RNA recognition motif domain, eukaryote;
Q9S7M0	Chlorophyll a-b binding protein 3, chloroplastic OS=Arabidopsis thaliana OX=3702 GN=LHCB3 PE=1 SV=1	0.779	Down	0.00032163	LHCB3	28.706	0.892	0.895	0.947	1.168	1.19	1.151	0.829	0.818	0.828	1.098	1.24	1.17	chloroplast	GO:0050794 regulation of cellular process; GO:0001101 response to acid chemical; GO:0009628 response to abiotic stimulus; GO:1901700 response to oxygen-containing compound; GO:0044267 cellular protein metabolic process; GO:0050896 response to stimulus; GO:0044237 cellular metabolic process; GO:0071704 organic substance metabolic process; GO:0033993 response to lipid; GO:0008152 metabolic process;…	GO:0016020 membrane; GO:0009535 chloroplast thylakoid membrane; GO:0044434 chloroplast part; GO:0098796 membrane protein complex; GO:0005737 cytoplasm; GO:0009534 chloroplast thylakoid; GO:0042651 thylakoid membrane; GO:0031224 intrinsic component of membrane; GO:0032991 macromolecular complex; GO:0044424 intracellular part; GO:0005623 cell; GO:0009941 chloroplast envelope; GO:0044422 organelle p…	GO:0097159 organic cyclic compound binding; GO:1901363 heterocyclic compound binding; GO:0005488 binding; GO:0043167 ion binding; GO:0046872 metal ion binding; GO:0043169 cation binding; GO:0031409 pigment binding; GO:0005515 protein binding; GO:0005198 structural molecule activity; GO:0046906 tetrapyrrole binding; GO:0016168 chlorophyll binding;	K08914	LHCB3; light-harvesting complex II chlorophyll a/b binding protein 3	ath00196 Photosynthesis - antenna proteins; ath01100 Metabolic pathways	IPR023329;	Chlorophyll a/b binding protein domain;
Q9LSA9	Amino acid kinase family protein OS=Arabidopsis thaliana OX=3702 GN=At3g18680 PE=1 SV=1	1.228	Up	0.0040243	At3g18680	36.263	1.123	1.139	1.037	0.871	0.888	0.927	1.049	1.038	1.014	0.962	0.967	0.933	chloroplast	GO:0016310 phosphorylation; GO:0009165 nucleotide biosynthetic process; GO:0006725 cellular aromatic compound metabolic process; GO:0009117 nucleotide metabolic process; GO:0044699 single-organism process; GO:0006221 pyrimidine nucleotide biosynthetic process; GO:0009058 biosynthetic process; GO:0046939 nucleotide phosphorylation; GO:1901566 organonitrogen compound biosynthetic process; GO:004423…	GO:0043226 organelle; GO:0043231 intracellular membrane-bounded organelle; GO:0043229 intracellular organelle; GO:0044464 cell part; GO:0005622 intracellular; GO:0005737 cytoplasm; GO:0044424 intracellular part; GO:0043227 membrane-bounded organelle; GO:0005623 cell; GO:0009536 plastid; GO:0044444 cytoplasmic part; GO:0009507 chloroplast;	GO:0016301 kinase activity; GO:0033862 UMP kinase activity; GO:0003824 catalytic activity; GO:0019205 nucleobase-containing compound kinase activity; GO:0009041 uridylate kinase activity; GO:0016776 phosphotransferase activity, phosphate group as acceptor; GO:0016740 transferase activity; GO:0019201 nucleotide kinase activity; GO:0016772 transferase activity, transferring phosphorus-containing gr…	K09903	pyrH; uridylate kinase [EC:2.7.4.22]	ath00240 Pyrimidine metabolism; ath01100 Metabolic pathways	IPR001048;	Aspartate/glutamate/uridylate kinase;
Q9LQ31	Jacalin-related lectin 4 OS=Arabidopsis thaliana OX=3702 GN=JAL4 PE=2 SV=1	1.218	Up	7.893e-05	JAL4	81.842	1.163	1.186	1.142	0.958	0.947	0.962	0.817	0.828	0.808	1.092	1.069	1.133	cytoplasm			GO:0030246 carbohydrate binding; GO:0005488 binding;				IPR001229; IPR033734;	Jacalin-like lectin domain; Jacalin-like lectin domain, plant;
Q9C9U5	Probable serine/threonine-protein kinase SIS8 OS=Arabidopsis thaliana OX=3702 GN=SIS8 PE=1 SV=1	1.254	Up	0.00124451	SIS8	112.2	1.132	1.159	1.223	0.961	0.932	0.91	0.979	0.957	0.933	0.93	0.955	0.937	endoplasmic reticulum	GO:0050794 regulation of cellular process; GO:0044700 single organism signaling; GO:0016310 phosphorylation; GO:0009628 response to abiotic stimulus; GO:0071310 cellular response to organic substance; GO:1901700 response to oxygen-containing compound; GO:0044267 cellular protein metabolic process; GO:0044699 single-organism process; GO:0050896 response to stimulus; GO:0044237 cellular metabolic p…	GO:0043226 organelle; GO:0043231 intracellular membrane-bounded organelle; GO:0043229 intracellular organelle; GO:0005634 nucleus; GO:0044464 cell part; GO:0005622 intracellular; GO:0044424 intracellular part; GO:0043227 membrane-bounded organelle; GO:0005623 cell;	GO:0005524 ATP binding; GO:1901265 nucleoside phosphate binding; GO:0016773 phosphotransferase activity, alcohol group as acceptor; GO:0001882 nucleoside binding; GO:0043167 ion binding; GO:0005515 protein binding; GO:0000166 nucleotide binding; GO:0004672 protein kinase activity; GO:0004871 signal transducer activity; GO:0097159 organic cyclic compound binding; GO:1901363 heterocyclic compound b…				IPR000719; IPR001245; IPR011009;	Protein kinase domain; Serine-threonine/tyrosine-protein kinase catalytic domain; Protein kinase-like domain;
A0A1P8AM79	alpha-1,2-Mannosidase OS=Arabidopsis thaliana OX=3702 GN=MNS3 PE=3 SV=1	1.255	Up	0.026165	MNS3	71.07	1.159		1.244	0.969		0.946	0.78		0.716	1.13		1.138	plasma membrane		GO:0016020 membrane;	GO:0015923 mannosidase activity; GO:0015924 mannosyl-oligosaccharide mannosidase activity; GO:0003824 catalytic activity; GO:0005488 binding; GO:0043167 ion binding; GO:0016798 hydrolase activity, acting on glycosyl bonds; GO:0004559 alpha-mannosidase activity; GO:0043169 cation binding; GO:0046872 metal ion binding; GO:0004553 hydrolase activity, hydrolyzing O-glycosyl compounds; GO:0016787 hydr…	K23741		ath00510 N-Glycan biosynthesis; ath00513 Various types of N-glycan biosynthesis; ath01100 Metabolic pathways; ath04141 Protein processing in endoplasmic reticulum
Q5G5E0	Plant intracellular Ras-group-related LRR protein 5 OS=Arabidopsis thaliana OX=3702 GN=PIRL5 PE=2 SV=1	1.708	Up	0.00048451	PIRL5	58.742	1.447	1.481		0.855	0.859		0.867	0.837		0.828	0.821		cytoplasm	GO:0050794 regulation of cellular process; GO:0044700 single organism signaling; GO:0051716 cellular response to stimulus; GO:0007165 signal transduction; GO:0050789 regulation of biological process; GO:0007154 cell communication; GO:0044699 single-organism process; GO:0023052 signaling; GO:0050896 response to stimulus; GO:0009987 cellular process; GO:0065007 biological regulation;	GO:0016020 membrane; GO:0005623 cell; GO:0044464 cell part; GO:0071944 cell periphery; GO:0005886 plasma membrane;	GO:0005515 protein binding; GO:0005488 binding;				IPR032675;	Leucine-rich repeat domain, L domain-like;
P15455	12S seed storage protein CRA1 OS=Arabidopsis thaliana OX=3702 GN=CRA1 PE=1 SV=2	1.834	Up	1.4086e-06	CRA1	52.594	1.387	1.373	1.382	0.768	0.761	0.73	0.587	0.622	0.572	1.304	1.307	1.358	vacuolar membrane	GO:0000003 reproduction; GO:0044707 single-multicellular organism process; GO:0001101 response to acid chemical; GO:0021700 developmental maturation; GO:0022414 reproductive process; GO:0071310 cellular response to organic substance; GO:1901700 response to oxygen-containing compound; GO:0048316 seed development; GO:0044699 single-organism process; GO:0009791 post-embryonic development; GO:0050896…	GO:0043226 organelle; GO:0043231 intracellular membrane-bounded organelle; GO:0043229 intracellular organelle; GO:0044464 cell part; GO:0005622 intracellular; GO:0005737 cytoplasm; GO:0005773 vacuole; GO:0044424 intracellular part; GO:0000326 protein storage vacuole; GO:0000322 storage vacuole; GO:0043227 membrane-bounded organelle; GO:0005623 cell; GO:0044444 cytoplasmic part; GO:0000325 plant-t…	GO:0045735 nutrient reservoir activity;				IPR011051; IPR006045; IPR014710;	RmlC-like cupin domain; Cupin 1; RmlC-like jelly roll fold;
P56766	Photosystem I P700 chlorophyll a apoprotein A1 OS=Arabidopsis thaliana OX=3702 GN=psaA PE=2 SV=1	0.827	Down	3.0142e-06	psaA	83.23	0.948	0.956	0.96	1.154	1.164	1.145	0.877	0.869	0.864	1.058	1.067	1.054	plasma membrane	GO:0055114 oxidation-reduction process; GO:0044267 cellular protein metabolic process; GO:0044699 single-organism process; GO:0044238 primary metabolic process; GO:0044237 cellular metabolic process; GO:0071704 organic substance metabolic process; GO:0008152 metabolic process; GO:0044710 single-organism metabolic process; GO:0018298 protein-chromophore linkage; GO:0044260 cellular macromolecule m…	GO:0016020 membrane; GO:0009535 chloroplast thylakoid membrane; GO:0044434 chloroplast part; GO:0098796 membrane protein complex; GO:0005737 cytoplasm; GO:0009534 chloroplast thylakoid; GO:0042651 thylakoid membrane; GO:0032991 macromolecular complex; GO:0031224 intrinsic component of membrane; GO:0044424 intracellular part; GO:0005623 cell; GO:0044422 organelle part; GO:0044425 membrane part; GO…	GO:0097159 organic cyclic compound binding; GO:1901363 heterocyclic compound binding; GO:0003824 catalytic activity; GO:0051536 iron-sulfur cluster binding; GO:0005488 binding; GO:0043167 ion binding; GO:0043169 cation binding; GO:0046872 metal ion binding; GO:0051539 4 iron, 4 sulfur cluster binding; GO:0016168 chlorophyll binding; GO:0046906 tetrapyrrole binding; GO:0016491 oxidoreductase activ…	K02689	psaA; photosystem I P700 chlorophyll a apoprotein A1	ath00195 Photosynthesis; ath01100 Metabolic pathways
Q8VZJ0	Sialyltransferase-like protein 1 OS=Arabidopsis thaliana OX=3702 GN=SIA1 PE=2 SV=1	1.256	Up	0.04484	SIA1	54.216	1.234	1.103	1.083	0.796	1.008	0.92	0.921	0.8	0.97	1.049	1.128	1.032	vacuolar membrane	GO:0009846 pollen germination; GO:0043413 macromolecule glycosylation; GO:0048868 pollen tube development; GO:0022414 reproductive process; GO:0048869 cellular developmental process; GO:0032989 cellular component morphogenesis; GO:0044699 single-organism process; GO:0009058 biosynthetic process; GO:0018196 peptidyl-asparagine modification; GO:0044237 cellular metabolic process; GO:0008152 metabol…	GO:0097708 intracellular vesicle; GO:0043229 intracellular organelle; GO:0016020 membrane; GO:0098588 bounding membrane of organelle; GO:0031410 cytoplasmic vesicle; GO:0031090 organelle membrane; GO:0031982 vesicle; GO:0044446 intracellular organelle part; GO:0005737 cytoplasm; GO:0000139 Golgi membrane; GO:0031224 intrinsic component of membrane; GO:0012505 endomembrane system; GO:0044424 intra…	GO:0008373 sialyltransferase activity; GO:0016757 transferase activity, transferring glycosyl groups; GO:0003824 catalytic activity; GO:0016740 transferase activity;
A0A1P8ANL5	Transducin/WD40 repeat-like superfamily protein OS=Arabidopsis thaliana OX=3702 GN=At1g15470 PE=4 SV=1	1.218	Up	0.0041361	At1g15470	31.175	1.127	1.185	1.124	0.981	0.951	0.89	0.879	0.886	0.937	1.034	0.993	1.058	nucleus			GO:0005515 protein binding; GO:0005488 binding;	K13137	STRAP, UNRIP; serine-threonine kinase receptor-associated protein	ath03013 RNA transport	IPR017986; IPR015943;	WD40-repeat-containing domain; WD40/YVTN repeat-like-containing domain;
A0A178UZ09	Cytochrome b561/ferric reductase transmembrane protein family OS=Arabidopsis thaliana OX=3702 GN=ACYB-2 PE=4 SV=1	0.815	Down	0.00147709	ACYB-2	31.024	0.908	0.967	0.969	1.193	1.131	1.166	0.892	0.918	0.907	1.049	1.001	0.992	plasma membrane	GO:0044699 single-organism process; GO:0008152 metabolic process; GO:0055114 oxidation-reduction process; GO:0044710 single-organism metabolic process;	GO:0031224 intrinsic component of membrane; GO:0016020 membrane; GO:0016021 integral component of membrane; GO:0044425 membrane part;		K08360	CYB561; cytochrome b-561 [EC:1.16.5.1]		IPR006593;	Cytochrome b561/ferric reductase transmembrane;
Q9SUI5	Photosystem I reaction center subunit psaK, chloroplastic OS=Arabidopsis thaliana OX=3702 GN=PSAK PE=2 SV=2	0.753	Down	2.4477e-05	PSAK	13.206	0.854	0.847	0.843	1.102	1.126	1.152	1.085	1.059	1.079	0.965	0.981	0.934	chloroplast	GO:0008152 metabolic process; GO:0044237 cellular metabolic process; GO:0009987 cellular process; GO:0015979 photosynthesis;	GO:0016020 membrane; GO:0009535 chloroplast thylakoid membrane; GO:0044434 chloroplast part; GO:0098796 membrane protein complex; GO:0005737 cytoplasm; GO:0009534 chloroplast thylakoid; GO:0042651 thylakoid membrane; GO:0032991 macromolecular complex; GO:0031224 intrinsic component of membrane; GO:0044424 intracellular part; GO:0005623 cell; GO:0044422 organelle part; GO:0044425 membrane part; GO…	GO:0097159 organic cyclic compound binding; GO:1901363 heterocyclic compound binding; GO:0016168 chlorophyll binding; GO:0046906 tetrapyrrole binding; GO:0005488 binding;	K02698	psaK; photosystem I subunit X	ath00195 Photosynthesis	IPR023618;	Photosystem I PsaG/PsaK domain;
P28188	Ras-related protein RABD2a OS=Arabidopsis thaliana OX=3702 GN=RABD2A PE=1 SV=3	0.824	Down	0.0080837	RABD2A	22.648	0.887	0.897	1	1.138	1.141	1.101	0.99	0.979	0.984	1.008	1.007	0.972	nucleus	GO:0050794 regulation of cellular process; GO:0044700 single organism signaling; GO:0046907 intracellular transport; GO:0048193 Golgi vesicle transport; GO:0044699 single-organism process; GO:0050896 response to stimulus; GO:0015031 protein transport; GO:0051234 establishment of localization; GO:0007165 signal transduction; GO:0051649 establishment of localization in cell; GO:0007154 cell communi…	GO:0043229 intracellular organelle; GO:0016020 membrane; GO:0005783 endoplasmic reticulum; GO:0042175 nuclear outer membrane-endoplasmic reticulum membrane network; GO:0098588 bounding membrane of organelle; GO:0031090 organelle membrane; GO:0071944 cell periphery; GO:0044446 intracellular organelle part; GO:0005737 cytoplasm; GO:0000139 Golgi membrane; GO:0012505 endomembrane system; GO:0032588 …	GO:1901265 nucleoside phosphate binding; GO:0001882 nucleoside binding; GO:0043167 ion binding; GO:0000166 nucleotide binding; GO:1901363 heterocyclic compound binding; GO:0097159 organic cyclic compound binding; GO:0032549 ribonucleoside binding; GO:0097367 carbohydrate derivative binding; GO:0032553 ribonucleotide binding; GO:0005488 binding; GO:0032550 purine ribonucleoside binding; GO:0043168…	K07874	RAB1A; Ras-related protein Rab-1A		IPR005225; IPR027417;	Small GTP-binding protein domain; P-loop containing nucleoside triphosphate hydrolase;
P0DKC6	11-beta-hydroxysteroid dehydrogenase 1B OS=Arabidopsis thaliana OX=3702 GN=HSD1 PE=1 SV=1	1.755	Up	0.00022332	HSD1	39.086	1.349	1.408	1.372	0.833	0.799	0.721	0.737	0.765	0.717	1.083	1.045	1.132	cytoplasm	GO:0044711 single-organism biosynthetic process; GO:0055114 oxidation-reduction process; GO:0008202 steroid metabolic process; GO:1901360 organic cyclic compound metabolic process; GO:0044699 single-organism process; GO:0009058 biosynthetic process; GO:0044238 primary metabolic process; GO:1901576 organic substance biosynthetic process; GO:0071704 organic substance metabolic process; GO:0008610 l…	GO:0043226 organelle; GO:0043229 intracellular organelle; GO:0016020 membrane; GO:0043232 intracellular non-membrane-bounded organelle; GO:0044425 membrane part; GO:0044464 cell part; GO:0005622 intracellular; GO:0031224 intrinsic component of membrane; GO:0044424 intracellular part; GO:0005623 cell; GO:0005811 lipid particle; GO:0016021 integral component of membrane; GO:0043228 non-membrane-bou…	GO:0016229 steroid dehydrogenase activity; GO:0016614 oxidoreductase activity, acting on CH-OH group of donors; GO:0016616 oxidoreductase activity, acting on the CH-OH group of donors, NAD or NADP as acceptor; GO:0033764 steroid dehydrogenase activity, acting on the CH-OH group of donors, NAD or NADP as acceptor; GO:0070524 11-beta-hydroxysteroid dehydrogenase (NADP+) activity; GO:0003824 catalyt…	K22418			IPR016040;	NAD(P)-binding domain;
Q38869	Calcium-dependent protein kinase 4 OS=Arabidopsis thaliana OX=3702 GN=CPK4 PE=1 SV=1	0.83	Down	0.00069699	CPK4	56.416	0.788	0.768	0.778	0.97	0.93	0.912	1.346	1.359	1.4	0.854	0.898	0.854	chloroplast	GO:0050794 regulation of cellular process; GO:0044700 single organism signaling; GO:0016310 phosphorylation; GO:0018209 peptidyl-serine modification; GO:0023051 regulation of signaling; GO:0044267 cellular protein metabolic process; GO:0044699 single-organism process; GO:0050896 response to stimulus; GO:0044237 cellular metabolic process; GO:0006796 phosphate-containing compound metabolic process…	GO:0043226 organelle; GO:0043231 intracellular membrane-bounded organelle; GO:0043229 intracellular organelle; GO:0005634 nucleus; GO:0044464 cell part; GO:0005622 intracellular; GO:0005737 cytoplasm; GO:0044424 intracellular part; GO:0043227 membrane-bounded organelle; GO:0005623 cell; GO:0005829 cytosol; GO:0044444 cytoplasmic part;	GO:1901265 nucleoside phosphate binding; GO:0016773 phosphotransferase activity, alcohol group as acceptor; GO:0005515 protein binding; GO:0004683 calmodulin-dependent protein kinase activity; GO:0004672 protein kinase activity; GO:0097159 organic cyclic compound binding; GO:1901363 heterocyclic compound binding; GO:0016301 kinase activity; GO:0003824 catalytic activity; GO:0032553 ribonucleotide…	K13412	CPK; calcium-dependent protein kinase [EC:2.7.11.1]	ath04626 Plant-pathogen interaction	IPR000719; IPR011992; IPR002048; IPR011009;	Protein kinase domain; EF-hand domain pair; EF-hand domain; Protein kinase-like domain;
Q39132	At1g14950/F10B6_18 OS=Arabidopsis thaliana OX=3702 GN=MLP1 PE=2 SV=1	1.274	Up	0.00042096	MLP1	17.892	1.329	1.361	1.277	1.044	1.013	1.057	0.549	0.52	0.527	1.152	1.185	1.147	cytoplasm	GO:0006952 defense response; GO:0050896 response to stimulus; GO:0006950 response to stress; GO:0009607 response to biotic stimulus;						IPR023393; IPR000916;	START-like domain; Bet v I/Major latex protein;
O24520	Non-symbiotic hemoglobin 1 OS=Arabidopsis thaliana OX=3702 GN=AHB1 PE=1 SV=1	1.304	Up	0.0126612	AHB1	18.034	1.074	1.074	1.042	0.76	0.767	0.919	1.116	1.113	1.031	1.023	1.023	1.005	cytoplasm	GO:0070482 response to oxygen levels; GO:0036293 response to decreased oxygen levels; GO:0050896 response to stimulus; GO:0006950 response to stress; GO:0009628 response to abiotic stimulus; GO:0001666 response to hypoxia;	GO:0016020 membrane; GO:0030312 external encapsulating structure; GO:0071944 cell periphery; GO:0030054 cell junction; GO:0005737 cytoplasm; GO:0044424 intracellular part; GO:0005829 cytosol; GO:0005911 cell-cell junction; GO:0005623 cell; GO:0055044 symplast; GO:0005886 plasma membrane; GO:0009506 plasmodesma; GO:0044464 cell part; GO:0005622 intracellular; GO:0005618 cell wall; GO:0044444 cytop…	GO:0097159 organic cyclic compound binding; GO:1901363 heterocyclic compound binding; GO:0020037 heme binding; GO:0019825 oxygen binding; GO:0005488 binding; GO:0043167 ion binding; GO:0046872 metal ion binding; GO:0043169 cation binding; GO:0046906 tetrapyrrole binding;				IPR009050; IPR000971; IPR012292;	Globin-like; Globin; Globin/Protoglobin;
Q9SIN3	Late embryogenesis abundant domain-containing protein / LEA domain-containing protein OS=Arabidopsis thaliana OX=3702 GN=At2g42560 PE=4 SV=1	1.727	Up	1.73575e-05	At2g42560	67.195	1.436	1.498	1.421	0.831	0.865	0.826	0.586	0.639	0.612	1.179	1.074	1.17	cytoplasm		GO:0044464 cell part; GO:0005622 intracellular; GO:0005737 cytoplasm; GO:0044424 intracellular part; GO:0005829 cytosol; GO:0005623 cell; GO:0044444 cytoplasmic part;
Q9LW12	Late embryogenesis abundant protein 29 OS=Arabidopsis thaliana OX=3702 GN=LEA29 PE=2 SV=1	1.532	Up	0.00112464	LEA29	24.186	1.353	1.356	1.346	0.858	0.89	0.899	0.671	0.663	0.62	1.075	1.146	1.171	nucleus		GO:0043226 organelle; GO:0043231 intracellular membrane-bounded organelle; GO:0043229 intracellular organelle; GO:0005634 nucleus; GO:0044464 cell part; GO:0005622 intracellular; GO:0005737 cytoplasm; GO:0044424 intracellular part; GO:0005829 cytosol; GO:0043227 membrane-bounded organelle; GO:0005623 cell; GO:0044444 cytoplasmic part;
Q8VXY7	Equilibrative nucleotide transporter 1 OS=Arabidopsis thaliana OX=3702 GN=ENT1 PE=1 SV=1	0.83	Down	0.024038	ENT1	49.344	0.971	0.981		1.142	1.21		0.888	0.854		1.036	0.998		plasma membrane	GO:0006810 transport; GO:0055085 transmembrane transport; GO:1902578 single-organism localization; GO:0015931 nucleobase-containing compound transport; GO:1901264 carbohydrate derivative transport; GO:0044699 single-organism process; GO:0071702 organic substance transport; GO:1901642 nucleoside transmembrane transport; GO:0051179 localization; GO:0071705 nitrogen compound transport; GO:0015858 nu…	GO:0043229 intracellular organelle; GO:0016020 membrane; GO:0098588 bounding membrane of organelle; GO:0031090 organelle membrane; GO:0005737 cytoplasm; GO:0044446 intracellular organelle part; GO:0031224 intrinsic component of membrane; GO:0044424 intracellular part; GO:0005623 cell; GO:0016021 integral component of membrane; GO:0044422 organelle part; GO:0043226 organelle; GO:0043231 intracellu…	GO:1901505 carbohydrate derivative transporter activity; GO:0022892 substrate-specific transporter activity; GO:0005337 nucleoside transmembrane transporter activity; GO:0005215 transporter activity; GO:0022857 transmembrane transporter activity; GO:0022891 substrate-specific transmembrane transporter activity; GO:0015932 nucleobase-containing compound transmembrane transporter activity;	K15014	SLC29A1_2_3, ENT1_2_3; solute carrier family 29 (equilibrative nucleoside transporter), member 1/2/3		IPR020846;	Major facilitator superfamily domain;
Q9LMQ2	Chlorophyll a-b binding protein, chloroplastic OS=Arabidopsis thaliana OX=3702 GN=CHLOROPHYLL PROTEIN 24 PE=1 SV=1	0.751	Down	2.566e-06	CHLOROPHYLL	27.522	0.912	0.922	0.93	1.229	1.24	1.212	0.884	0.852	0.857	0.997	1.044	1.041	chloroplast	GO:0009416 response to light stimulus; GO:0009628 response to abiotic stimulus; GO:0044267 cellular protein metabolic process; GO:0019684 photosynthesis, light reaction; GO:0044238 primary metabolic process; GO:0050896 response to stimulus; GO:1990066 energy quenching; GO:0044237 cellular metabolic process; GO:0071704 organic substance metabolic process; GO:0009768 photosynthesis, light harvestin…	GO:0016020 membrane; GO:0009535 chloroplast thylakoid membrane; GO:0044434 chloroplast part; GO:0098796 membrane protein complex; GO:0005737 cytoplasm; GO:0009534 chloroplast thylakoid; GO:0042651 thylakoid membrane; GO:0031224 intrinsic component of membrane; GO:0032991 macromolecular complex; GO:0044424 intracellular part; GO:0005623 cell; GO:0009941 chloroplast envelope; GO:0044422 organelle p…	GO:0097159 organic cyclic compound binding; GO:1901363 heterocyclic compound binding; GO:0031409 pigment binding; GO:0016168 chlorophyll binding; GO:0046906 tetrapyrrole binding; GO:0005488 binding;	K08917	LHCB6; light-harvesting complex II chlorophyll a/b binding protein 6	ath00196 Photosynthesis - antenna proteins; ath01100 Metabolic pathways	IPR023329;	Chlorophyll a/b binding protein domain;
Q41916	Cysteine proteinase inhibitor 5 OS=Arabidopsis thaliana OX=3702 GN=CYS5 PE=2 SV=2	0.828	Down	0.0193635	CYS5	13.372	1.078	0.996	0.913	1.172	1.199	1.236	0.767	0.812	0.816	1.036	1.042	1.092	chloroplast	GO:0050794 regulation of cellular process; GO:0010951 negative regulation of endopeptidase activity; GO:0060255 regulation of macromolecule metabolic process; GO:0048523 negative regulation of cellular process; GO:0048519 negative regulation of biological process; GO:0031324 negative regulation of cellular metabolic process; GO:0050896 response to stimulus; GO:0051346 negative regulation of hydro…	GO:0005618 cell wall; GO:0030312 external encapsulating structure; GO:0005623 cell; GO:0005576 extracellular region; GO:0044464 cell part; GO:0071944 cell periphery;	GO:0061135 endopeptidase regulator activity; GO:0004857 enzyme inhibitor activity; GO:0098772 molecular function regulator; GO:0030234 enzyme regulator activity; GO:0004866 endopeptidase inhibitor activity; GO:0004869 cysteine-type endopeptidase inhibitor activity; GO:0030414 peptidase inhibitor activity; GO:0061134 peptidase regulator activity;				IPR000010;	Cystatin domain;
F4IHJ8	Ribosomal protein S25 family protein OS=Arabidopsis thaliana OX=3702 GN=At2g21580 PE=4 SV=1	1.228	Up	0.026881	At2g21580	11.941	1.042	1.152	1.085	0.871	0.818	0.981	1.153	1.169	1.146	0.907	0.821	0.764	nucleus		GO:0005840 ribosome; GO:0043226 organelle; GO:0043229 intracellular organelle; GO:0043232 intracellular non-membrane-bounded organelle; GO:0044464 cell part; GO:0005622 intracellular; GO:0005737 cytoplasm; GO:0032991 macromolecular complex; GO:0044424 intracellular part; GO:1990904 ribonucleoprotein complex; GO:0005623 cell; GO:0030529 intracellular ribonucleoprotein complex; GO:0044444 cytoplasm…		K02975	RP-S25e, RPS25; small subunit ribosomal protein S25e	ath03010 Ribosome	IPR011991;	Winged helix-turn-helix DNA-binding domain;
F4J573	Late embryogenesis abundant protein (LEA) family protein OS=Arabidopsis thaliana OX=3702 GN=At3g17520 PE=4 SV=1	1.47	Up	1.2659e-07	At3g17520	32.559	1.299	1.287	1.284	0.88	0.882	0.87	0.728	0.713	0.725	1.129	1.151	1.163	extracellular		GO:0043229 intracellular organelle; GO:0016020 membrane; GO:0005783 endoplasmic reticulum; GO:0005737 cytoplasm; GO:0031224 intrinsic component of membrane; GO:0012505 endomembrane system; GO:0044424 intracellular part; GO:0005623 cell; GO:0016021 integral component of membrane; GO:0043231 intracellular membrane-bounded organelle; GO:0043226 organelle; GO:0005622 intracellular; GO:0044464 cell pa…
Q93WF1	Probable pectate lyase 20 OS=Arabidopsis thaliana OX=3702 GN=At5g48900 PE=2 SV=1	1.308	Up	0.003799	At5g48900	46.727	1.143	1.252	1.21	0.971	0.859	0.927	0.95	0.895	0.938	0.943	1	0.93	extracellular	GO:1901575 organic substance catabolic process; GO:0008152 metabolic process; GO:0010393 galacturonan metabolic process; GO:0005976 polysaccharide metabolic process; GO:0009057 macromolecule catabolic process; GO:0045488 pectin metabolic process; GO:0045490 pectin catabolic process; GO:0043170 macromolecule metabolic process; GO:0000272 polysaccharide catabolic process; GO:0044238 primary metabol…		GO:0016837 carbon-oxygen lyase activity, acting on polysaccharides; GO:0003824 catalytic activity; GO:0005488 binding; GO:0043167 ion binding; GO:0043169 cation binding; GO:0046872 metal ion binding; GO:0016829 lyase activity; GO:0030570 pectate lyase activity; GO:0016835 carbon-oxygen lyase activity;	K01728	pel; pectate lyase [EC:4.2.2.2]	ath00040 Pentose and glucuronate interconversions; ath01100 Metabolic pathways	IPR011050; IPR002022; IPR012334;	Pectin lyase fold/virulence factor; Pectate lyase/Amb allergen; Pectin lyase fold;
Q9SY97	Photosystem I chlorophyll a/b-binding protein 3-1, chloroplastic OS=Arabidopsis thaliana OX=3702 GN=LHCA3 PE=1 SV=1	0.756	Down	1.5318e-06	LHCA3	29.181	0.888	0.886	0.878	1.155	1.174	1.181	0.906	0.91	0.914	1.098	1.06	1.051	chloroplast	GO:0009628 response to abiotic stimulus; GO:0044267 cellular protein metabolic process; GO:0050896 response to stimulus; GO:0044237 cellular metabolic process; GO:0071704 organic substance metabolic process; GO:0008152 metabolic process; GO:0006091 generation of precursor metabolites and energy; GO:0018298 protein-chromophore linkage; GO:0009266 response to temperature stimulus; GO:0009719 respon…	GO:0016020 membrane; GO:0009535 chloroplast thylakoid membrane; GO:0044434 chloroplast part; GO:0098796 membrane protein complex; GO:0005737 cytoplasm; GO:0009534 chloroplast thylakoid; GO:0042651 thylakoid membrane; GO:0032991 macromolecular complex; GO:0031224 intrinsic component of membrane; GO:0044424 intracellular part; GO:0005623 cell; GO:0009941 chloroplast envelope; GO:0044422 organelle p…	GO:0097159 organic cyclic compound binding; GO:1901363 heterocyclic compound binding; GO:0005488 binding; GO:0043167 ion binding; GO:0046872 metal ion binding; GO:0043169 cation binding; GO:0031409 pigment binding; GO:0005515 protein binding; GO:0046906 tetrapyrrole binding; GO:0016168 chlorophyll binding;	K08909	LHCA3; light-harvesting complex I chlorophyll a/b binding protein 3	ath00196 Photosynthesis - antenna proteins; ath01100 Metabolic pathways	IPR023329;	Chlorophyll a/b binding protein domain;
O22315	Serine/arginine-rich-splicing factor SR34 OS=Arabidopsis thaliana OX=3702 GN=SR34 PE=1 SV=1	1.374	Up	0.00023739	SR34	33.729	1.099	1.162	1.133	0.845	0.792	0.833	1.099	1.125	1.059	0.935	0.887	0.958	nucleus	GO:0006396 RNA processing; GO:0006725 cellular aromatic compound metabolic process; GO:1901360 organic cyclic compound metabolic process; GO:0006807 nitrogen compound metabolic process; GO:0044238 primary metabolic process; GO:0044237 cellular metabolic process; GO:0071704 organic substance metabolic process; GO:0006397 mRNA processing; GO:0016070 RNA metabolic process; GO:0008152 metabolic proce…	GO:0043229 intracellular organelle; GO:0044446 intracellular organelle part; GO:0032991 macromolecular complex; GO:0031981 nuclear lumen; GO:0044424 intracellular part; GO:0005681 spliceosomal complex; GO:0016604 nuclear body; GO:0005623 cell; GO:0035061 interchromatin granule; GO:0044422 organelle part; GO:0043226 organelle; GO:0043231 intracellular membrane-bounded organelle; GO:0031974 membran…	GO:0097159 organic cyclic compound binding; GO:1901363 heterocyclic compound binding; GO:0003729 mRNA binding; GO:0003723 RNA binding; GO:1901265 nucleoside phosphate binding; GO:0005488 binding; GO:0003676 nucleic acid binding; GO:0005515 protein binding; GO:0000166 nucleotide binding; GO:0036094 small molecule binding;	K12890	SFRS1, ASF, SF2; splicing factor, arginine/serine-rich 1	ath03040 Spliceosome	IPR000504; IPR012677;	RNA recognition motif domain; Nucleotide-binding alpha-beta plait domain;
O82191	NADP-dependent malic enzyme 1 OS=Arabidopsis thaliana OX=3702 GN=NADP-ME1 PE=1 SV=1	1.243	Up	9.7028e-05	NADP-ME1	64.278	1.169	1.213	1.163	0.956	0.944	0.952	0.75	0.752	0.694	1.165	1.154	1.207	cytoplasm	GO:0044085 cellular component biogenesis; GO:0043648 dicarboxylic acid metabolic process; GO:0016043 cellular component organization; GO:0071822 protein complex subunit organization; GO:0051260 protein homooligomerization; GO:0055114 oxidation-reduction process; GO:0044281 small molecule metabolic process; GO:0044763 single-organism cellular process; GO:0044699 single-organism process; GO:0044237…	GO:0043226 organelle; GO:0043231 intracellular membrane-bounded organelle; GO:0043229 intracellular organelle; GO:0044464 cell part; GO:0005622 intracellular; GO:0005737 cytoplasm; GO:0044424 intracellular part; GO:0043227 membrane-bounded organelle; GO:0005623 cell; GO:0005829 cytosol; GO:0009536 plastid; GO:0044444 cytoplasmic part; GO:0009507 chloroplast;	GO:0004471 malate dehydrogenase (decarboxylating) (NAD+) activity; GO:1901265 nucleoside phosphate binding; GO:0043167 ion binding; GO:0008948 oxaloacetate decarboxylase activity; GO:0016829 lyase activity; GO:0000166 nucleotide binding; GO:0048037 cofactor binding; GO:0016491 oxidoreductase activity; GO:0016614 oxidoreductase activity, acting on CH-OH group of donors; GO:1901363 heterocyclic com…	K00029	E1.1.1.40, maeB; malate dehydrogenase (oxaloacetate-decarboxylating)(NADP+) [EC:1.1.1.40]	ath00620 Pyruvate metabolism; ath00710 Carbon fixation in photosynthetic organisms; ath01100 Metabolic pathways; ath01200 Carbon metabolism	IPR012302; IPR012301; IPR016040;	Malic enzyme, NAD-binding; Malic enzyme, N-terminal domain; NAD(P)-binding domain;
Q9LUJ7	Vicilin-like seed storage protein At3g22640 OS=Arabidopsis thaliana OX=3702 GN=PAP85 PE=2 SV=1	1.463	Up	0.024839	PAP85	55.062	1.168	1.099	1.271	0.78	0.963	0.676	0.84	0.876	0.775	1.231	1.085	1.299	vacuolar membrane	GO:0044403 symbiosis, encompassing mutualism through parasitism; GO:0044764 multi-organism cellular process; GO:0043207 response to external biotic stimulus; GO:0010033 response to organic substance; GO:0050896 response to stimulus; GO:0009735 response to cytokinin; GO:0051707 response to other organism; GO:0051704 multi-organism process; GO:0009607 response to biotic stimulus; GO:0009605 respons…	GO:0009505 plant-type cell wall; GO:0005618 cell wall; GO:0030312 external encapsulating structure; GO:0005623 cell; GO:0044464 cell part; GO:0071944 cell periphery;	GO:0045735 nutrient reservoir activity;				IPR011051; IPR006045; IPR014710;	RmlC-like cupin domain; Cupin 1; RmlC-like jelly roll fold;
Q9FNC9	Mitochondrial import receptor subunit TOM9-2 OS=Arabidopsis thaliana OX=3702 GN=TOM9-2 PE=1 SV=3	1.238	Up	0.0098804	TOM9-2	10.378	1.104	1.056	1.064	0.811	0.943	0.85	1.081	1.071	1.137	0.984	0.919	0.923	nucleus	GO:0016043 cellular component organization; GO:0046907 intracellular transport; GO:0072594 establishment of protein localization to organelle; GO:0007006 mitochondrial membrane organization; GO:0017038 protein import; GO:0006839 mitochondrial transport; GO:0044699 single-organism process; GO:0015031 protein transport; GO:0051234 establishment of localization; GO:0006605 protein targeting; GO:0045…	GO:0016020 membrane; GO:0019867 outer membrane; GO:0031090 organelle membrane; GO:0098796 membrane protein complex; GO:0005737 cytoplasm; GO:0031306 intrinsic component of mitochondrial outer membrane; GO:0032991 macromolecular complex; GO:0031224 intrinsic component of membrane; GO:0098798 mitochondrial protein complex; GO:0044424 intracellular part; GO:0044455 mitochondrial membrane part; GO:00…	GO:0022804 active transmembrane transporter activity; GO:0015405 P-P-bond-hydrolysis-driven transmembrane transporter activity; GO:0008565 protein transporter activity; GO:0022884 macromolecule transmembrane transporter activity; GO:0015399 primary active transmembrane transporter activity; GO:0022892 substrate-specific transporter activity; GO:0008320 protein transmembrane transporter activity; …	K17769	TOM22; mitochondrial import receptor subunit TOM22
Q84VY3	Stearoyl-[acyl-carrier-protein] 9-desaturase 6, chloroplastic OS=Arabidopsis thaliana OX=3702 GN=S-ACP-DES6 PE=2 SV=2	1.927	Up	0.00028286	S-ACP-DES6	44.155	1.141	1.238	1.187	0.644	0.557	0.65	1.041	1.028	1.007	1.153	1.153	1.14	chloroplast	GO:0044711 single-organism biosynthetic process; GO:0016053 organic acid biosynthetic process; GO:0055114 oxidation-reduction process; GO:0044281 small molecule metabolic process; GO:0044763 single-organism cellular process; GO:0044699 single-organism process; GO:0009058 biosynthetic process; GO:0044255 cellular lipid metabolic process; GO:0006631 fatty acid metabolic process; GO:0044238 primary …	GO:0043226 organelle; GO:0043231 intracellular membrane-bounded organelle; GO:0043229 intracellular organelle; GO:0016020 membrane; GO:0044464 cell part; GO:0005622 intracellular; GO:0005737 cytoplasm; GO:0044424 intracellular part; GO:0043227 membrane-bounded organelle; GO:0005623 cell; GO:0009536 plastid; GO:0044444 cytoplasmic part; GO:0009507 chloroplast;	GO:0003824 catalytic activity; GO:0005488 binding; GO:0016717 oxidoreductase activity, acting on paired donors, with oxidation of a pair of donors resulting in the reduction of molecular oxygen to two molecules of water; GO:0043167 ion binding; GO:0043169 cation binding; GO:0046872 metal ion binding; GO:0016705 oxidoreductase activity, acting on paired donors, with incorporation or reduction of m…	K03921	FAB2, SSI2, desA1; acyl-[acyl-carrier-protein] desaturase [EC:1.14.19.2 1.14.19.11 1.14.19.26]	ath00061 Fatty acid biosynthesis; ath01040 Biosynthesis of unsaturated fatty acids; ath01100 Metabolic pathways; ath01212 Fatty acid metabolism	IPR012348; IPR009078;	Ribonucleotide reductase-related; Ferritin-like superfamily;
Q37165	NAD(P)H-quinone oxidoreductase subunit 1, chloroplastic OS=Arabidopsis thaliana OX=3702 GN=ndhA PE=3 SV=2	0.813	Down	0.0052363	ndhA	40.021	1.02	0.926	0.944	1.229	1.191	1.135	0.799	0.834	0.885	1.003	1.1	1.016	plasma membrane	GO:0008152 metabolic process; GO:0006091 generation of precursor metabolites and energy; GO:0055114 oxidation-reduction process; GO:0044710 single-organism metabolic process; GO:0015980 energy derivation by oxidation of organic compounds; GO:0044763 single-organism cellular process; GO:0044699 single-organism process; GO:0009987 cellular process; GO:0045333 cellular respiration; GO:0044237 cellul…	GO:0016020 membrane; GO:0009535 chloroplast thylakoid membrane; GO:0098800 inner mitochondrial membrane protein complex; GO:0031090 organelle membrane; GO:0044434 chloroplast part; GO:0098796 membrane protein complex; GO:0005737 cytoplasm; GO:0009534 chloroplast thylakoid; GO:0042651 thylakoid membrane; GO:0031224 intrinsic component of membrane; GO:0045271 respiratory chain complex I; GO:0032991…	GO:0003824 catalytic activity; GO:0048038 quinone binding; GO:0048037 cofactor binding; GO:0005488 binding; GO:0016491 oxidoreductase activity;	K05572	ndhA; NAD(P)H-quinone oxidoreductase subunit 1 [EC:1.6.5.3]	ath00190 Oxidative phosphorylation; ath01100 Metabolic pathways
Q9LYG2	Classical AGP protein OS=Arabidopsis thaliana OX=3702 GN=At5g11680 PE=2 SV=1	0.807	Down	0.0024796	At5g11680	23.106	0.912	0.889	0.974	1.129	1.183	1.125	0.904	0.944	0.914	1.093	1.016	1.017	cytoplasm		GO:0016020 membrane; GO:0005623 cell; GO:0044464 cell part; GO:0071944 cell periphery; GO:0005886 plasma membrane;					IPR011993;	PH domain-like;
F4K0K7	Dehydrin family protein OS=Arabidopsis thaliana OX=3702 GN=RAB18 PE=3 SV=1	1.308	Up	0.020661	RAB18	18.334	1.142		1.17	0.917		0.851	0.731		0.672	1.256		1.36	nucleus	GO:0001101 response to acid chemical; GO:0042221 response to chemical; GO:0006950 response to stress; GO:0009415 response to water; GO:0009628 response to abiotic stimulus; GO:1901700 response to oxygen-containing compound; GO:0010035 response to inorganic substance; GO:0050896 response to stimulus;
Q8L716	Splicing factor U2af large subunit B OS=Arabidopsis thaliana OX=3702 GN=U2AF65B PE=1 SV=2	1.317	Up	0.0006033	U2AF65B	66.315	1.028	1.029	1.108	0.803	0.782	0.818	1.213	1.196	1.184	0.917	0.957	0.851	nucleus	GO:0006396 RNA processing; GO:0006725 cellular aromatic compound metabolic process; GO:1901360 organic cyclic compound metabolic process; GO:0006807 nitrogen compound metabolic process; GO:0044238 primary metabolic process; GO:0044237 cellular metabolic process; GO:0071704 organic substance metabolic process; GO:0006397 mRNA processing; GO:0016070 RNA metabolic process; GO:0008152 metabolic proce…	GO:0043229 intracellular organelle; GO:0089701 U2AF; GO:0044446 intracellular organelle part; GO:0005684 U2-type spliceosomal complex; GO:0031981 nuclear lumen; GO:0032991 macromolecular complex; GO:0044424 intracellular part; GO:0005681 spliceosomal complex; GO:0016604 nuclear body; GO:0005623 cell; GO:0044422 organelle part; GO:0031974 membrane-enclosed lumen; GO:0043231 intracellular membrane-…	GO:0097159 organic cyclic compound binding; GO:1901363 heterocyclic compound binding; GO:0003723 RNA binding; GO:0008187 poly-pyrimidine tract binding; GO:1901265 nucleoside phosphate binding; GO:0030628 pre-mRNA 3'-splice site binding; GO:0005488 binding; GO:0003676 nucleic acid binding; GO:0036002 pre-mRNA binding; GO:0005515 protein binding; GO:0000166 nucleotide binding; GO:0036094 small mole…	K12837	U2AF2; splicing factor U2AF 65 kDa subunit	ath03040 Spliceosome	IPR000504; IPR012677;	RNA recognition motif domain; Nucleotide-binding alpha-beta plait domain;
P15456	12S seed storage protein CRB OS=Arabidopsis thaliana OX=3702 GN=CRB PE=1 SV=2	1.757	Up	0.0057037	CRB	50.558	1.252	1.166	1.234	0.796	0.721	0.561	0.933	1.012	1.069	1.017	1.088	1.101	vacuolar membrane	GO:0000003 reproduction; GO:0044707 single-multicellular organism process; GO:0001101 response to acid chemical; GO:0021700 developmental maturation; GO:0022414 reproductive process; GO:0071310 cellular response to organic substance; GO:1901700 response to oxygen-containing compound; GO:0048316 seed development; GO:0044699 single-organism process; GO:0009791 post-embryonic development; GO:0050896…	GO:0043226 organelle; GO:0043231 intracellular membrane-bounded organelle; GO:0043229 intracellular organelle; GO:0044464 cell part; GO:0005622 intracellular; GO:0005737 cytoplasm; GO:0005773 vacuole; GO:0044424 intracellular part; GO:0000326 protein storage vacuole; GO:0000322 storage vacuole; GO:0043227 membrane-bounded organelle; GO:0005623 cell; GO:0044444 cytoplasmic part; GO:0000325 plant-t…	GO:0045735 nutrient reservoir activity;				IPR011051; IPR006045; IPR014710;	RmlC-like cupin domain; Cupin 1; RmlC-like jelly roll fold;
Q9SXE9	At1g62480/T3P18_4 OS=Arabidopsis thaliana OX=3702 GN=At1g62480 PE=1 SV=1	1.247	Up	0.00016028	At1g62480	16.628	0.994	1.015	0.983	0.785	0.795	0.82	1.299	1.302	1.317	0.848	0.812	0.814	cytoplasm	GO:0006970 response to osmotic stress; GO:0042221 response to chemical; GO:0006950 response to stress; GO:0009628 response to abiotic stimulus; GO:0046686 response to cadmium ion; GO:0010035 response to inorganic substance; GO:0009651 response to salt stress; GO:0050896 response to stimulus; GO:0010038 response to metal ion;
A0A1P8AU36	NAD(P)-binding Rossmann-fold superfamily protein OS=Arabidopsis thaliana OX=3702 GN=At1g54870 PE=4 SV=1	1.768	Up	1.8931e-06	At1g54870	36.967	1.442	1.451	1.434	0.798	0.841	0.809	0.577	0.554	0.567	1.213	1.194	1.221	chloroplast			GO:0003824 catalytic activity; GO:0016491 oxidoreductase activity;				IPR016040;	NAD(P)-binding domain;
Q9SRH6	Hypersensitive-induced response protein 3 OS=Arabidopsis thaliana OX=3702 GN=HIR3 PE=1 SV=1	0.758	Down	5.7945e-05	HIR3	31.321	0.8	0.788	0.778	1.054	1.053	1.013	1.208	1.198	1.236	0.906	0.949	0.93	cytoplasm	GO:0050832 defense response to fungus; GO:0009605 response to external stimulus; GO:0009620 response to fungus; GO:0006950 response to stress; GO:0098542 defense response to other organism; GO:0006952 defense response; GO:0043207 response to external biotic stimulus; GO:0050896 response to stimulus; GO:0051707 response to other organism; GO:0051704 multi-organism process; GO:0009607 response to b…	GO:0043229 intracellular organelle; GO:0016020 membrane; GO:0098588 bounding membrane of organelle; GO:0031090 organelle membrane; GO:0071944 cell periphery; GO:0030054 cell junction; GO:0005737 cytoplasm; GO:0044446 intracellular organelle part; GO:0044424 intracellular part; GO:0005911 cell-cell junction; GO:0005623 cell; GO:0055044 symplast; GO:0005739 mitochondrion; GO:0044422 organelle part;…					IPR001107;	Band 7 domain;
A0A1P8AQP0	V-type proton ATPase proteolipid subunit OS=Arabidopsis thaliana OX=3702 GN=AVA-P2 PE=3 SV=1	0.784	Down	0.0035241	AVA-P2	12.103	0.906	0.821	0.843	1.075	1.053	1.149	1.15	1.201	1.154	0.857	0.91	0.848	vacuolar membrane	GO:0098655 cation transmembrane transport; GO:0034220 ion transmembrane transport; GO:0098660 inorganic ion transmembrane transport; GO:0090662 ATP hydrolysis coupled transmembrane transport; GO:0015988 energy coupled proton transmembrane transport, against electrochemical gradient; GO:0044699 single-organism process; GO:0006818 hydrogen transport; GO:0015992 proton transport; GO:0051234 establis…	GO:0033179 proton-transporting V-type ATPase, V0 domain; GO:0016020 membrane; GO:0098796 membrane protein complex; GO:0044425 membrane part; GO:0016469 proton-transporting two-sector ATPase complex; GO:0032991 macromolecular complex; GO:0033176 proton-transporting V-type ATPase complex; GO:0043234 protein complex; GO:0033177 proton-transporting two-sector ATPase complex, proton-transporting domai…	GO:0015075 ion transmembrane transporter activity; GO:0022892 substrate-specific transporter activity; GO:0015077 monovalent inorganic cation transmembrane transporter activity; GO:0022890 inorganic cation transmembrane transporter activity; GO:0015078 hydrogen ion transmembrane transporter activity; GO:0008324 cation transmembrane transporter activity; GO:0022891 substrate-specific transmembrane…	K02155	ATPeV0C, ATP6L; V-type H+-transporting ATPase 16kDa proteolipid subunit	ath00190 Oxidative phosphorylation; ath01100 Metabolic pathways; ath04145 Phagosome	IPR002379;	V-ATPase proteolipid subunit C-like domain;
Q9SGP9	At1g28510/F3M18_5 OS=Arabidopsis thaliana OX=3702 GN=At1g28510 PE=2 SV=1	1.212	Up	0.024762	At1g28510	19.179		1.11	1.139		0.954	0.902		0.967	0.943		0.974	1.022	chloroplast	GO:0019222 regulation of metabolic process; GO:0050789 regulation of biological process; GO:0019216 regulation of lipid metabolic process; GO:0080090 regulation of primary metabolic process; GO:0065007 biological regulation;	GO:0043226 organelle; GO:0043231 intracellular membrane-bounded organelle; GO:0043229 intracellular organelle; GO:0044464 cell part; GO:0005622 intracellular; GO:0005737 cytoplasm; GO:0044424 intracellular part; GO:0043227 membrane-bounded organelle; GO:0005623 cell; GO:0005739 mitochondrion; GO:0044444 cytoplasmic part;		K23166
Q9SV93	AT4g10280/F24G24_80 OS=Arabidopsis thaliana OX=3702 GN=F24G24.80 PE=2 SV=1	1.283	Up	0.0025958	F24G24.80	15.788	1.201	1.224		0.937	0.953		0.909	0.933		0.962	0.892		extracellular							IPR008579; IPR011051; IPR014710;	Domain of unknown function DUF861, cupin-3; RmlC-like cupin domain; RmlC-like jelly roll fold;
Q8GXW0	At5g01670 OS=Arabidopsis thaliana OX=3702 GN=At5g01670 PE=2 SV=1	1.202	Up	0.00037601	At5g01670	36.58	1.199	1.205	1.178	0.975	1.023	0.981	0.668	0.64	0.774	1.215	1.195	1.105	cytoplasm	GO:0044699 single-organism process; GO:0008152 metabolic process; GO:0055114 oxidation-reduction process; GO:0044710 single-organism metabolic process;		GO:0003824 catalytic activity; GO:0016491 oxidoreductase activity;				IPR023210;	NADP-dependent oxidoreductase domain;
O80543	Putative methyltransferase At1g22800, mitochondrial OS=Arabidopsis thaliana OX=3702 GN=At1g22800 PE=1 SV=2	1.314	Up	0.0181382	At1g22800	39.365	1.124	0.928	1.03	0.775	0.844	0.726	0.803	0.726	0.912	1.327	1.566	1.345	nucleus	GO:0008152 metabolic process; GO:0032259 methylation;		GO:0016741 transferase activity, transferring one-carbon groups; GO:0008168 methyltransferase activity; GO:0003824 catalytic activity; GO:0016740 transferase activity;	K18162	NDUFAF5; NADH dehydrogenase [ubiquinone] 1 alpha subcomplex assembly factor 5 [EC:2.1.1.-]		IPR029063; IPR013216;	S-adenosyl-L-methionine-dependent methyltransferase; Methyltransferase type 11;
P15459	2S seed storage protein 3 OS=Arabidopsis thaliana OX=3702 GN=AT2S3 PE=1 SV=1	2.396	Up	0.00030287	AT2S3	18.762	1.301	1.21	1.346	0.502	0.612	0.496	0.889	0.913	0.881	1.301	1.267	1.268	extracellular			GO:0005515 protein binding; GO:0045735 nutrient reservoir activity; GO:0043424 protein histidine kinase binding; GO:0019900 kinase binding; GO:0019899 enzyme binding; GO:0005488 binding; GO:0019901 protein kinase binding;				IPR013771; IPR016140;	Bifunctional trypsin/alpha-amylase inhibitor helical domain; Bifunctional inhibitor/plant lipid transfer protein/seed storage helical domain;
P28297	Isocitrate lyase OS=Arabidopsis thaliana OX=3702 GN=ICL PE=1 SV=2	0.828	Down	0.0025357	ICL	64.244	1.02	0.992	0.969	1.144	1.229	1.228	0.817	0.815	0.797	1.075	1.02	1.051	peroxisome	GO:0072350 tricarboxylic acid metabolic process; GO:0006097 glyoxylate cycle; GO:0055114 oxidation-reduction process; GO:0044281 small molecule metabolic process; GO:0006099 tricarboxylic acid cycle; GO:0044763 single-organism cellular process; GO:0006081 cellular aldehyde metabolic process; GO:0044699 single-organism process; GO:0044238 primary metabolic process; GO:0005975 carbohydrate metaboli…	GO:0043226 organelle; GO:0043231 intracellular membrane-bounded organelle; GO:0043229 intracellular organelle; GO:0044464 cell part; GO:0005622 intracellular; GO:0005777 peroxisome; GO:0042579 microbody; GO:0005737 cytoplasm; GO:0044424 intracellular part; GO:0005623 cell; GO:0043227 membrane-bounded organelle; GO:0009514 glyoxysome; GO:0044444 cytoplasmic part;	GO:0016833 oxo-acid-lyase activity; GO:0003824 catalytic activity; GO:0005488 binding; GO:0004451 isocitrate lyase activity; GO:0016830 carbon-carbon lyase activity; GO:0043167 ion binding; GO:0016829 lyase activity; GO:0043169 cation binding; GO:0046872 metal ion binding;	K01637	E4.1.3.1, aceA; isocitrate lyase [EC:4.1.3.1]	ath00630 Glyoxylate and dicarboxylate metabolism; ath01100 Metabolic pathways; ath01110 Biosynthesis of secondary metabolites; ath01200 Carbon metabolism	IPR015813;	Pyruvate/Phosphoenolpyruvate kinase-like domain;
Q9SUB2	Late embryogenesis abundant protein (LEA) family protein OS=Arabidopsis thaliana OX=3702 GN=At4g21020 PE=2 SV=1	1.423	Up	6.4615e-05	At4g21020	29.422	1.289	1.272	1.322	0.896	0.941	0.891	0.637	0.596	0.642	1.231	1.255	1.2	chloroplast		GO:0043226 organelle; GO:0043231 intracellular membrane-bounded organelle; GO:0043229 intracellular organelle; GO:0044464 cell part; GO:0005622 intracellular; GO:0005737 cytoplasm; GO:0044424 intracellular part; GO:0043227 membrane-bounded organelle; GO:0005623 cell; GO:0005739 mitochondrion; GO:0009536 plastid; GO:0044444 cytoplasmic part;
P16972	Ferredoxin-2, chloroplastic OS=Arabidopsis thaliana OX=3702 GN=FD2 PE=1 SV=1	1.41	Up	0.000158864	FD2	15.539	1.267	1.312	1.265	0.946	0.902	0.878	0.948	0.886	0.911	0.836	0.902	0.949	chloroplast	GO:0009416 response to light stimulus; GO:0009628 response to abiotic stimulus; GO:0055114 oxidation-reduction process; GO:0044763 single-organism cellular process; GO:0044699 single-organism process; GO:0019684 photosynthesis, light reaction; GO:0050896 response to stimulus; GO:0044237 cellular metabolic process; GO:0008152 metabolic process; GO:0006091 generation of precursor metabolites and en…	GO:0043226 organelle; GO:0043231 intracellular membrane-bounded organelle; GO:0043229 intracellular organelle; GO:0044464 cell part; GO:0005622 intracellular; GO:0005737 cytoplasm; GO:0044424 intracellular part; GO:0043227 membrane-bounded organelle; GO:0005623 cell; GO:0009536 plastid; GO:0044444 cytoplasmic part; GO:0009507 chloroplast;	GO:0009055 electron carrier activity; GO:0051537 2 iron, 2 sulfur cluster binding; GO:0005488 binding; GO:0051536 iron-sulfur cluster binding; GO:0043167 ion binding; GO:0043169 cation binding; GO:0046872 metal ion binding; GO:0051540 metal cluster binding;	K02639	petF; ferredoxin	ath00195 Photosynthesis	IPR001041; IPR012675;	2Fe-2S ferredoxin-type iron-sulfur binding domain; Beta-grasp domain;
Q9S9Z8	14-3-3-like protein GF14 omicron OS=Arabidopsis thaliana OX=3702 GN=GRF11 PE=2 SV=2	0.746	Down	4.2692e-05	GRF11	28.781	0.79	0.784	0.809	1.069	1.084	1.04	1.073	1.009	1.068	1.08	1.138	1.093	mitochondria,plasma membrane			GO:0019904 protein domain specific binding; GO:0005515 protein binding; GO:0051117 ATPase binding; GO:0019899 enzyme binding; GO:0005488 binding;	K06630	YWHAE; 14-3-3 protein epsilon		IPR023410;	14-3-3 domain;
Q9LUQ6	60S ribosomal protein L19-2 OS=Arabidopsis thaliana OX=3702 GN=RPL19B PE=2 SV=1	1.261	Up	0.0055838	RPL19B	24.329	1.131	1.172	1.043	0.845	0.888	0.921	1.147	1.09	1.175	0.843	0.825	0.853	nucleus	GO:0006518 peptide metabolic process; GO:0043043 peptide biosynthetic process; GO:0044267 cellular protein metabolic process; GO:0006807 nitrogen compound metabolic process; GO:0009058 biosynthetic process; GO:0043603 cellular amide metabolic process; GO:0044238 primary metabolic process; GO:1901566 organonitrogen compound biosynthetic process; GO:1901576 organic substance biosynthetic process; G…	GO:0016020 membrane; GO:0005840 ribosome; GO:0043229 intracellular organelle; GO:0043232 intracellular non-membrane-bounded organelle; GO:0071944 cell periphery; GO:0022625 cytosolic large ribosomal subunit; GO:0044446 intracellular organelle part; GO:0005737 cytoplasm; GO:0032991 macromolecular complex; GO:0044424 intracellular part; GO:0005829 cytosol; GO:0005623 cell; GO:0044422 organelle part…	GO:0097159 organic cyclic compound binding; GO:1901363 heterocyclic compound binding; GO:0003729 mRNA binding; GO:0003723 RNA binding; GO:0005488 binding; GO:0003676 nucleic acid binding; GO:0005198 structural molecule activity; GO:0003735 structural constituent of ribosome;	K02885	RP-L19e, RPL19; large subunit ribosomal protein L19e	ath03010 Ribosome	IPR000196; IPR015974; IPR033935; IPR015972;	Ribosomal protein L19/L19e; Ribosomal protein L19/L19e, domain 3; Ribosomal protein L19, eukaryotic; Ribosomal protein L19/L19e, domain 1;
Q9C639	Photosystem I chlorophyll a/b-binding protein 5, chloroplastic OS=Arabidopsis thaliana OX=3702 GN=LHCA5 PE=1 SV=1	0.79	Down	0.0053205	LHCA5	27.802	0.986	0.988	0.991	1.225	1.234	1.294	0.718	0.781	0.724	1.078	1.053	1.061	chloroplast	GO:0006950 response to stress; GO:0009416 response to light stimulus; GO:0009628 response to abiotic stimulus; GO:0044267 cellular protein metabolic process; GO:0019684 photosynthesis, light reaction; GO:0044238 primary metabolic process; GO:0050896 response to stimulus; GO:0044237 cellular metabolic process; GO:0071704 organic substance metabolic process; GO:0009644 response to high light intens…	GO:0016020 membrane; GO:0009535 chloroplast thylakoid membrane; GO:0044434 chloroplast part; GO:0098796 membrane protein complex; GO:0005737 cytoplasm; GO:0009534 chloroplast thylakoid; GO:0042651 thylakoid membrane; GO:0031224 intrinsic component of membrane; GO:0032991 macromolecular complex; GO:0044424 intracellular part; GO:0009782 photosystem I antenna complex; GO:0005623 cell; GO:0009941 ch…	GO:0097159 organic cyclic compound binding; GO:1901363 heterocyclic compound binding; GO:0042802 identical protein binding; GO:0042803 protein homodimerization activity; GO:0005488 binding; GO:0043167 ion binding; GO:0046983 protein dimerization activity; GO:0046872 metal ion binding; GO:0043169 cation binding; GO:0031409 pigment binding; GO:0005515 protein binding; GO:0046906 tetrapyrrole bindin…	K08911	LHCA5; light-harvesting complex I chlorophyll a/b binding protein 5	ath00196 Photosynthesis - antenna proteins; ath01100 Metabolic pathways	IPR023329;	Chlorophyll a/b binding protein domain;
P25818	Aquaporin TIP1-1 OS=Arabidopsis thaliana OX=3702 GN=TIP1-1 PE=1 SV=1	0.75	Down	0.00053992	TIP1-1	25.619	0.83	0.885	0.912	1.166	1.181	1.155	0.99	0.945	0.967	1.037	1.021	0.992	cytoplasm	GO:0006833 water transport; GO:0034220 ion transmembrane transport; GO:0044699 single-organism process; GO:0071702 organic substance transport; GO:0015840 urea transport; GO:0071918 urea transmembrane transport; GO:0042044 fluid transport; GO:0051234 establishment of localization; GO:0006810 transport; GO:0055085 transmembrane transport; GO:0019755 one-carbon compound transport; GO:1902578 single…	GO:0016020 membrane; GO:0044434 chloroplast part; GO:0031090 organelle membrane; GO:0071944 cell periphery; GO:0005737 cytoplasm; GO:0031224 intrinsic component of membrane; GO:0009705 plant-type vacuole membrane; GO:0042807 central vacuole; GO:0044424 intracellular part; GO:0005887 integral component of plasma membrane; GO:0000322 storage vacuole; GO:0005623 cell; GO:0009941 chloroplast envelope…	GO:0022838 substrate-specific channel activity; GO:0015204 urea transmembrane transporter activity; GO:0022803 passive transmembrane transporter activity; GO:0015250 water channel activity; GO:0022892 substrate-specific transporter activity; GO:0042887 amide transmembrane transporter activity; GO:0005372 water transmembrane transporter activity; GO:0015267 channel activity; GO:0022891 substrate-s…	K09873	TIP; aquaporin TIP		IPR023271;	Aquaporin-like;
Q41951	Aquaporin TIP2-1 OS=Arabidopsis thaliana OX=3702 GN=TIP2-1 PE=1 SV=2	0.768	Down	0.0047556	TIP2-1	25.027		0.912	0.882		1.176	1.159		0.988	1.021		0.945	0.957	vacuolar membrane	GO:0006833 water transport; GO:0098655 cation transmembrane transport; GO:0034220 ion transmembrane transport; GO:0015696 ammonium transport; GO:0015837 amine transport; GO:0044699 single-organism process; GO:0071702 organic substance transport; GO:0072488 ammonium transmembrane transport; GO:0042044 fluid transport; GO:0051234 establishment of localization; GO:0006810 transport; GO:0015695 organ…	GO:0016020 membrane; GO:0030312 external encapsulating structure; GO:0044434 chloroplast part; GO:0031090 organelle membrane; GO:0030054 cell junction; GO:0071944 cell periphery; GO:0005737 cytoplasm; GO:0031224 intrinsic component of membrane; GO:0009705 plant-type vacuole membrane; GO:0042807 central vacuole; GO:0044424 intracellular part; GO:0005887 integral component of plasma membrane; GO:00…	GO:0015200 methylammonium transmembrane transporter activity; GO:0008519 ammonium transmembrane transporter activity; GO:0015075 ion transmembrane transporter activity; GO:0005275 amine transmembrane transporter activity; GO:0022803 passive transmembrane transporter activity; GO:0022892 substrate-specific transporter activity; GO:0015101 organic cation transmembrane transporter activity; GO:00152…	K09873	TIP; aquaporin TIP		IPR023271;	Aquaporin-like;
P43286	Aquaporin PIP2-1 OS=Arabidopsis thaliana OX=3702 GN=PIP2-1 PE=1 SV=1	0.808	Down	3.8014e-05	PIP2-1	30.474	0.836	0.831	0.856	1.049	1.03	1.045	1.142	1.118	1.153	0.962	0.983	0.942	plasma membrane	GO:0006833 water transport; GO:0009414 response to water deprivation; GO:0001101 response to acid chemical; GO:0034220 ion transmembrane transport; GO:0006950 response to stress; GO:0009628 response to abiotic stimulus; GO:1901700 response to oxygen-containing compound; GO:0044699 single-organism process; GO:0097305 response to alcohol; GO:0010033 response to organic substance; GO:0050896 respons…	GO:0043229 intracellular organelle; GO:0016020 membrane; GO:0031226 intrinsic component of plasma membrane; GO:0071944 cell periphery; GO:0030054 cell junction; GO:0005737 cytoplasm; GO:0031224 intrinsic component of membrane; GO:0044424 intracellular part; GO:0005887 integral component of plasma membrane; GO:0005623 cell; GO:0005911 cell-cell junction; GO:0016021 integral component of membrane; …	GO:0003723 RNA binding; GO:0031625 ubiquitin protein ligase binding; GO:0022803 passive transmembrane transporter activity; GO:0022892 substrate-specific transporter activity; GO:0005515 protein binding; GO:0015267 channel activity; GO:0022891 substrate-specific transmembrane transporter activity; GO:1901363 heterocyclic compound binding; GO:0097159 organic cyclic compound binding; GO:0003729 mRN…	K09872	PIP; aquaporin PIP		IPR023271;	Aquaporin-like;
O49326	Nitrile-specifier protein 2 OS=Arabidopsis thaliana OX=3702 GN=NSP2 PE=2 SV=1	1.47	Up	2.4285e-05	NSP2	51.214	1.274	1.323	1.34	0.895	0.907	0.877	0.762	0.703	0.659	1.091	1.121	1.086	cytoplasm			GO:0030246 carbohydrate binding; GO:0005515 protein binding; GO:0005488 binding;				IPR015916; IPR001229; IPR033734; IPR015915;	Galactose oxidase, beta-propeller; Jacalin-like lectin domain; Jacalin-like lectin domain, plant; Kelch-type beta propeller;
F4IX01	Plant/protein OS=Arabidopsis thaliana OX=3702 GN=At3g61870 PE=4 SV=1	0.778	Down	0.00062232	At3g61870	27.804	0.89	0.952	0.888	1.144	1.174	1.193	0.88	0.91	0.781	1.07	1.084	1.143	plasma membrane		GO:0031224 intrinsic component of membrane; GO:0016020 membrane; GO:0016021 integral component of membrane; GO:0044425 membrane part;
Q8LGE0	Actin-like ATPase superfamily protein OS=Arabidopsis thaliana OX=3702 GN=At1g30540 PE=2 SV=1	1.302	Up	0.0098613	At1g30540	36.612		1.282	1.282		0.959	1.011		0.912	0.875		0.85	0.846	cytoplasm							IPR002731;	ATPase, BadF/BadG/BcrA/BcrD type;
P45434	Translocon-associated protein subunit alpha OS=Arabidopsis thaliana OX=3702 GN=At2g21160 PE=2 SV=3	1.209	Up	0.0178759	At2g21160	28.167	1.085	1.174	1.081	0.894	0.872	0.997	0.981	0.953	1.014	1.022	1.001	0.938	plasma membrane	GO:0046907 intracellular transport; GO:0072657 protein localization to membrane; GO:0071702 organic substance transport; GO:0006613 cotranslational protein targeting to membrane; GO:0015031 protein transport; GO:0051641 cellular localization; GO:0051234 establishment of localization; GO:0045184 establishment of protein localization; GO:0006605 protein targeting; GO:0006810 transport; GO:0006612 p…	GO:0016020 membrane; GO:0042175 nuclear outer membrane-endoplasmic reticulum membrane network; GO:0005783 endoplasmic reticulum; GO:0009535 chloroplast thylakoid membrane; GO:0031090 organelle membrane; GO:0044434 chloroplast part; GO:0071944 cell periphery; GO:0005737 cytoplasm; GO:0009534 chloroplast thylakoid; GO:0042651 thylakoid membrane; GO:0031224 intrinsic component of membrane; GO:004442…		K13249	SSR1; translocon-associated protein subunit alpha	ath04141 Protein processing in endoplasmic reticulum
A0A219HYB6	Glucose-6-phosphate/phosphate translocator-like protein OS=Arabidopsis thaliana OX=3702 GN=APE2 PE=4 SV=1	0.765	Down	0.00073928	APE2	32.71	0.866	0.883	0.833	1.124	1.081	1.171	0.912	0.938	0.922	1.125	1.087	1.114	chloroplast	GO:0006810 transport; GO:0051179 localization; GO:0051234 establishment of localization;	GO:0031224 intrinsic component of membrane; GO:0016020 membrane; GO:0016021 integral component of membrane; GO:0044425 membrane part;	GO:0005215 transporter activity;	K15283	SLC35E1; solute carrier family 35, member E1		IPR004853;	Sugar phosphate transporter domain;
P93829	PRA1 family protein D OS=Arabidopsis thaliana OX=3702 GN=PRA1D PE=1 SV=1	0.79	Down	0.03826	PRA1D	19.325	0.967		0.886	1.151		1.196	0.933		0.909	0.977		1.049	vacuolar membrane	GO:0044000 movement in host; GO:1902579 multi-organism localization; GO:0046794 transport of virus; GO:0016192 vesicle-mediated transport; GO:0052192 movement in environment of other organism involved in symbiotic interaction; GO:0044403 symbiosis, encompassing mutualism through parasitism; GO:0044764 multi-organism cellular process; GO:0051701 interaction with host; GO:0051704 multi-organism pro…	GO:0010008 endosome membrane; GO:0043229 intracellular organelle; GO:0097708 intracellular vesicle; GO:0016020 membrane; GO:0005783 endoplasmic reticulum; GO:0098588 bounding membrane of organelle; GO:0031410 cytoplasmic vesicle; GO:0031090 organelle membrane; GO:0005737 cytoplasm; GO:0044446 intracellular organelle part; GO:0031982 vesicle; GO:0044433 cytoplasmic vesicle part; GO:0031224 intrins…	GO:0005515 protein binding; GO:0005488 binding;	K20359	RABAC1, PRAF1; PRA1 family protein 1
Q9LIF8	Jacalin-related lectin 36 OS=Arabidopsis thaliana OX=3702 GN=JAL36 PE=2 SV=1	1.489	Up	8.1591e-05	JAL36	49.723	1.29	1.337	1.397	0.888	0.913	0.902	0.738	0.679	0.655	1.149	1.111	1.142	cytoskeleton			GO:0030246 carbohydrate binding; GO:0005488 binding;				IPR001229; IPR033734;	Jacalin-like lectin domain; Jacalin-like lectin domain, plant;
Q96270	Late embryogenesis abundant protein 7 OS=Arabidopsis thaliana OX=3702 GN=LEA7 PE=2 SV=1	1.531	Up	3.5609e-05	LEA7	18.1	1.318	1.399	1.383	0.894	0.878	0.906	0.676	0.631	0.668	1.134	1.14	1.088	nucleus		GO:0044464 cell part; GO:0005622 intracellular; GO:0005737 cytoplasm; GO:0044424 intracellular part; GO:0005829 cytosol; GO:0005623 cell; GO:0044444 cytoplasmic part;
Q38833	Chlorophyll synthase, chloroplastic OS=Arabidopsis thaliana OX=3702 GN=CHLG PE=2 SV=1	0.797	Down	0.0022396	CHLG	41.881	0.899	0.947	0.993	1.214	1.196	1.152	0.926	0.945	0.922	0.997	0.94	0.963	chloroplast	GO:0051188 cofactor biosynthetic process; GO:0046148 pigment biosynthetic process; GO:0006725 cellular aromatic compound metabolic process; GO:0015994 chlorophyll metabolic process; GO:0044699 single-organism process; GO:0009058 biosynthetic process; GO:1901566 organonitrogen compound biosynthetic process; GO:0044237 cellular metabolic process; GO:0071704 organic substance metabolic process; GO:0…	GO:0043229 intracellular organelle; GO:0016020 membrane; GO:0031090 organelle membrane; GO:0044434 chloroplast part; GO:0009526 plastid envelope; GO:0031967 organelle envelope; GO:0009534 chloroplast thylakoid; GO:0044446 intracellular organelle part; GO:0005737 cytoplasm; GO:0031224 intrinsic component of membrane; GO:0044435 plastid part; GO:0044424 intracellular part; GO:0005623 cell; GO:00160…	GO:0016765 transferase activity, transferring alkyl or aryl (other than methyl) groups; GO:0004659 prenyltransferase activity; GO:0046408 chlorophyll synthetase activity; GO:0003824 catalytic activity; GO:0016740 transferase activity;	K04040	chlG, bchG; chlorophyll/bacteriochlorophyll a synthase [EC:2.5.1.62 2.5.1.133]	ath00860 Porphyrin and chlorophyll metabolism; ath01100 Metabolic pathways; ath01110 Biosynthesis of secondary metabolites
Q9FJS3	Glycine-rich protein family OS=Arabidopsis thaliana OX=3702 GN=MJE4.15 PE=4 SV=1	1.544	Up	0.000184915	MJE4.15	31.628	1.388	1.372	1.339	0.859	0.855	0.941	0.542	0.562	0.572	1.274	1.272	1.213	extracellular
Q1EBV7	Sodium/pyruvate cotransporter BASS2, chloroplastic OS=Arabidopsis thaliana OX=3702 GN=BASS2 PE=1 SV=1	0.727	Down	3.7251e-05	BASS2	43.607	0.905	0.895	0.905	1.226	1.278	1.217	0.917	0.872	0.891	1.003	1.002	1.001	chloroplast	GO:0034220 ion transmembrane transport; GO:0044699 single-organism process; GO:0071702 organic substance transport; GO:0046942 carboxylic acid transport; GO:0006849 plasma membrane pyruvate transport; GO:0015849 organic acid transport; GO:0098656 anion transmembrane transport; GO:0051234 establishment of localization; GO:0006810 transport; GO:0006820 anion transport; GO:0055085 transmembrane tran…	GO:0043229 intracellular organelle; GO:0016020 membrane; GO:0044434 chloroplast part; GO:0009526 plastid envelope; GO:0031967 organelle envelope; GO:0009534 chloroplast thylakoid; GO:0044446 intracellular organelle part; GO:0005737 cytoplasm; GO:0031224 intrinsic component of membrane; GO:0044435 plastid part; GO:0044424 intracellular part; GO:0005623 cell; GO:0016021 integral component of membra…	GO:0005342 organic acid transmembrane transporter activity; GO:0015075 ion transmembrane transporter activity; GO:0050833 pyruvate transmembrane transporter activity; GO:0022892 substrate-specific transporter activity; GO:0008028 monocarboxylic acid transmembrane transporter activity; GO:0008514 organic anion transmembrane transporter activity; GO:0046943 carboxylic acid transmembrane transporter…	K03453	TC.BASS; bile acid:Na+ symporter, BASS family
Q9LSB4	TSA1-like protein OS=Arabidopsis thaliana OX=3702 GN=NAI2 PE=1 SV=1	1.292	Up	1.61446e-05	NAI2	85.015	1.066	1.1	1.079	0.839	0.841	0.832	1.104	1.079	1.075	0.956	0.945	0.954	nucleus	GO:0016043 cellular component organization; GO:0006970 response to osmotic stress; GO:0006950 response to stress; GO:0009628 response to abiotic stimulus; GO:0006996 organelle organization; GO:0080119 ER body organization; GO:0009651 response to salt stress; GO:0050896 response to stimulus; GO:0009987 cellular process; GO:0071840 cellular component organization or biogenesis;	GO:0005788 endoplasmic reticulum lumen; GO:0043229 intracellular organelle; GO:0016020 membrane; GO:0005783 endoplasmic reticulum; GO:0010168 ER body; GO:0030054 cell junction; GO:0005777 peroxisome; GO:0005737 cytoplasm; GO:0044446 intracellular organelle part; GO:0012505 endomembrane system; GO:0044424 intracellular part; GO:0005911 cell-cell junction; GO:0005623 cell; GO:0055044 symplast; GO:0…	GO:0005515 protein binding; GO:0005488 binding;
Q9SGT7	At1g56110/T6H22_9 OS=Arabidopsis thaliana OX=3702 GN=NOP56 PE=2 SV=1	1.401	Up	1.74071e-05	NOP56	58.673	1.08	1.092	1.106	0.781	0.795	0.764	1.202	1.182	1.18	0.886	0.865	0.859	nucleus	GO:0016072 rRNA metabolic process; GO:0006396 RNA processing; GO:0034470 ncRNA processing; GO:0044085 cellular component biogenesis; GO:0022613 ribonucleoprotein complex biogenesis; GO:0006725 cellular aromatic compound metabolic process; GO:0000154 rRNA modification; GO:0006807 nitrogen compound metabolic process; GO:0042254 ribosome biogenesis; GO:1901360 organic cyclic compound metabolic proce…	GO:0030312 external encapsulating structure; GO:0071944 cell periphery; GO:0030054 cell junction; GO:0032991 macromolecular complex; GO:0044424 intracellular part; GO:0005623 cell; GO:0005911 cell-cell junction; GO:0055044 symplast; GO:0044422 organelle part; GO:0030684 preribosome; GO:0043228 non-membrane-bounded organelle; GO:0031974 membrane-enclosed lumen; GO:0070013 intracellular organelle l…	GO:0030515 snoRNA binding; GO:0097159 organic cyclic compound binding; GO:1901363 heterocyclic compound binding; GO:0003723 RNA binding; GO:0005488 binding; GO:0003676 nucleic acid binding;	K14564	NOP56; nucleolar protein 56	ath03008 Ribosome biogenesis in eukaryotes	IPR002687; IPR012974; IPR012976;	Nop domain; NOP5, N-terminal; NOSIC;
P49294	Glutamyl-tRNA reductase 2, chloroplastic OS=Arabidopsis thaliana OX=3702 GN=HEMA2 PE=2 SV=2	0.726	Down	8.5907e-07	HEMA2	58.291	0.867	0.87	0.879	1.216	1.196	1.192	0.997	1.01	0.944	0.945	0.946	1.018	chloroplast	GO:0051188 cofactor biosynthetic process; GO:0046148 pigment biosynthetic process; GO:0015994 chlorophyll metabolic process; GO:0006725 cellular aromatic compound metabolic process; GO:0006783 heme biosynthetic process; GO:0044699 single-organism process; GO:0046501 protoporphyrinogen IX metabolic process; GO:0009058 biosynthetic process; GO:0050896 response to stimulus; GO:1901566 organonitrogen…	GO:0043226 organelle; GO:0043231 intracellular membrane-bounded organelle; GO:0043229 intracellular organelle; GO:0044464 cell part; GO:0005622 intracellular; GO:0005737 cytoplasm; GO:0044424 intracellular part; GO:0043227 membrane-bounded organelle; GO:0005623 cell; GO:0009536 plastid; GO:0044444 cytoplasmic part; GO:0009507 chloroplast;	GO:0097159 organic cyclic compound binding; GO:1901363 heterocyclic compound binding; GO:0016620 oxidoreductase activity, acting on the aldehyde or oxo group of donors, NAD or NADP as acceptor; GO:0008883 glutamyl-tRNA reductase activity; GO:1901265 nucleoside phosphate binding; GO:0003824 catalytic activity; GO:0005488 binding; GO:0016903 oxidoreductase activity, acting on the aldehyde or oxo gr…	K02492	hemA; glutamyl-tRNA reductase [EC:1.2.1.70]	ath00860 Porphyrin and chlorophyll metabolism; ath01100 Metabolic pathways; ath01110 Biosynthesis of secondary metabolites	IPR006151; IPR016040; IPR015896; IPR015895;	Quinate/shikimate 5-dehydrogenase/glutamyl-tRNA reductase; NAD(P)-binding domain; Tetrapyrrole biosynthesis, glutamyl-tRNA reductase, dimerisation domain; Tetrapyrrole biosynthesis, glutamyl-tRNA reductase, N-terminal;
Q84M96	Probable aldo-keto reductase 2 OS=Arabidopsis thaliana OX=3702 GN=AGD2 PE=2 SV=1	1.234	Up	0.0042569	AGD2	38.268	1.144	1.28	1.211	0.992	0.953	1.001	0.796	0.707	0.731	1.104	1.101	1.101	chloroplast	GO:0044699 single-organism process; GO:0008152 metabolic process; GO:0055114 oxidation-reduction process; GO:0044710 single-organism metabolic process;		GO:0003824 catalytic activity; GO:0016491 oxidoreductase activity;				IPR023210;	NADP-dependent oxidoreductase domain;
Q9ASR0	Tubulin beta-3 chain OS=Arabidopsis thaliana OX=3702 GN=TUBB3 PE=2 SV=2	1.229	Up	0.000102798	TUBB3	50.733	1.054	1.028	1.054	0.863	0.833	0.855	1.199	1.22	1.21	0.856	0.851	0.902	nucleus	GO:0016043 cellular component organization; GO:0007010 cytoskeleton organization; GO:0007017 microtubule-based process; GO:0009987 cellular process; GO:0006996 organelle organization; GO:0071840 cellular component organization or biogenesis;	GO:0043229 intracellular organelle; GO:0099513 polymeric cytoskeletal fiber; GO:0005874 microtubule; GO:0043232 intracellular non-membrane-bounded organelle; GO:0044430 cytoskeletal part; GO:0005737 cytoplasm; GO:0044446 intracellular organelle part; GO:0099512 supramolecular fiber; GO:0044424 intracellular part; GO:0099080 supramolecular complex; GO:0005623 cell; GO:0044422 organelle part; GO:00…	GO:1901265 nucleoside phosphate binding; GO:0001882 nucleoside binding; GO:0043167 ion binding; GO:0016817 hydrolase activity, acting on acid anhydrides; GO:0005515 protein binding; GO:0016787 hydrolase activity; GO:0000166 nucleotide binding; GO:0017111 nucleoside-triphosphatase activity; GO:1901363 heterocyclic compound binding; GO:0097159 organic cyclic compound binding; GO:0032549 ribonucleos…	K07375	TUBB; tubulin beta	ath04145 Phagosome	IPR003008; IPR023123; IPR008280; IPR018316;	Tubulin/FtsZ, GTPase domain; Tubulin, C-terminal; Tubulin/FtsZ, C-terminal; Tubulin/FtsZ, 2-layer sandwich domain;
A0A1P8B4X7	HOPW1-1-interacting 2 OS=Arabidopsis thaliana OX=3702 GN=WIN2 PE=3 SV=1	1.289	Up	0.0103437	WIN2	32.764	1.217		1.156	0.924		0.917	0.939		0.963	0.922		0.966	cytoplasm			GO:0043169 cation binding; GO:0003824 catalytic activity; GO:0005488 binding; GO:0043167 ion binding;	K17506	PPM1L, PP2CE; protein phosphatase 1L [EC:3.1.3.16]		IPR001932;	PPM-type phosphatase domain;
Q9FND4	WD repeat-containing protein WDS homolog OS=Arabidopsis thaliana OX=3702 GN=WDS PE=1 SV=1	1.201	Up	0.027365	WDS	59.121	1.174	1.03	1.186	0.983	0.948	0.892	0.877	1.035	0.931	0.985	0.985	0.997	cytoplasm			GO:0005515 protein binding; GO:0005488 binding;	K22382			IPR017986; IPR006595; IPR015943; IPR006594;	WD40-repeat-containing domain; CTLH, C-terminal LisH motif; WD40/YVTN repeat-like-containing domain; LIS1 homology motif;
Q3E902	40S ribosomal protein S21-2 OS=Arabidopsis thaliana OX=3702 GN=RPS21C PE=1 SV=2	1.208	Up	0.003081	RPS21C	9.1131	1.335	1.428	1.423	1.198	1.119	1.148	0.139	0.442	0.142	1.162	1.06	1.121	mitochondria	GO:0044085 cellular component biogenesis; GO:0031123 RNA 3'-end processing; GO:0022613 ribonucleoprotein complex biogenesis; GO:0000466 maturation of 5.8S rRNA from tricistronic rRNA transcript (SSU-rRNA, 5.8S rRNA, LSU-rRNA); GO:0006518 peptide metabolic process; GO:0000461 endonucleolytic cleavage to generate mature 3'-end of SSU-rRNA from (SSU-rRNA, 5.8S rRNA, LSU-rRNA); GO:0006725 cellular ar…	GO:0005840 ribosome; GO:0043229 intracellular organelle; GO:0043232 intracellular non-membrane-bounded organelle; GO:0015935 small ribosomal subunit; GO:0044446 intracellular organelle part; GO:0005737 cytoplasm; GO:0032991 macromolecular complex; GO:0044424 intracellular part; GO:0005829 cytosol; GO:0005623 cell; GO:0044422 organelle part; GO:0043228 non-membrane-bounded organelle; GO:0043226 or…	GO:0003735 structural constituent of ribosome; GO:0005198 structural molecule activity;	K02971	RP-S21e, RPS21; small subunit ribosomal protein S21e	ath03010 Ribosome
F4IMY0	Pre-mRNA cleavage complex 2 Pcf11-like protein OS=Arabidopsis thaliana OX=3702 GN=At2g36480 PE=4 SV=2	1.271	Up	0.00059766	At2g36480	105.56		1.202	1.196		0.948	0.938		0.93	0.911		0.924	0.966	nucleus			GO:0046872 metal ion binding; GO:0043169 cation binding; GO:0005488 binding; GO:0043167 ion binding;	K14400	PCF11; pre-mRNA cleavage complex 2 protein Pcf11	ath03015 mRNA surveillance pathway	IPR006903; IPR006569; IPR007087; IPR008942;	RNA polymerase II-binding domain; CID domain; Zinc finger, C2H2; ENTH/VHS;
F4JV93	PHD finger family protein / bromo-adjacent homology (BAH) domain-containing protein OS=Arabidopsis thaliana OX=3702 GN=SHL1 PE=4 SV=1	0.71	Down	0.000157783	SHL1	19.452	0.751	0.769	0.815	1.107	1.09	1.094	1.236	1.288	1.17	0.891	0.826	0.914	nucleus			GO:0003682 chromatin binding; GO:0005488 binding;				IPR013083; IPR001025; IPR011011;	Zinc finger, RING/FYVE/PHD-type; Bromo adjacent homology (BAH) domain; Zinc finger, FYVE/PHD-type;
Q9LD18	Potassium transporter 4 OS=Arabidopsis thaliana OX=3702 GN=POT4 PE=1 SV=2	0.817	Down	0.039484	POT4	87.41		0.933	1.013		1.184	1.197		0.89	0.801		1.032	1.04	plasma membrane	GO:0016043 cellular component organization; GO:0034220 ion transmembrane transport; GO:0030001 metal ion transport; GO:0071804 cellular potassium ion transport; GO:0048869 cellular developmental process; GO:0032989 cellular component morphogenesis; GO:0044699 single-organism process; GO:0051234 establishment of localization; GO:0009653 anatomical structure morphogenesis; GO:0006813 potassium ion …	GO:0043229 intracellular organelle; GO:0016020 membrane; GO:0098588 bounding membrane of organelle; GO:0031090 organelle membrane; GO:0071944 cell periphery; GO:0005737 cytoplasm; GO:0044446 intracellular organelle part; GO:0031224 intrinsic component of membrane; GO:0044424 intracellular part; GO:0005623 cell; GO:0016021 integral component of membrane; GO:0044422 organelle part; GO:0005886 plasm…	GO:0046873 metal ion transmembrane transporter activity; GO:0015075 ion transmembrane transporter activity; GO:0022892 substrate-specific transporter activity; GO:0015077 monovalent inorganic cation transmembrane transporter activity; GO:0022890 inorganic cation transmembrane transporter activity; GO:0008324 cation transmembrane transporter activity; GO:0022891 substrate-specific transmembrane tr…	K03549	kup; KUP system potassium uptake protein
Q9S726	Probable ribose-5-phosphate isomerase 3, chloroplastic OS=Arabidopsis thaliana OX=3702 GN=RPI3 PE=1 SV=1	0.758	Down	3.8511e-06	RPI3	29.305	0.871	0.898	0.886	1.164	1.174	1.163	0.949	0.928	0.934	1.015	1.029	1.026	mitochondria	GO:0006739 NADP metabolic process; GO:0016051 carbohydrate biosynthetic process; GO:0019362 pyridine nucleotide metabolic process; GO:0006725 cellular aromatic compound metabolic process; GO:0046496 nicotinamide nucleotide metabolic process; GO:0009117 nucleotide metabolic process; GO:0098542 defense response to other organism; GO:0044699 single-organism process; GO:0009058 biosynthetic process; …	GO:0016020 membrane; GO:0009535 chloroplast thylakoid membrane; GO:0044434 chloroplast part; GO:0005737 cytoplasm; GO:0009534 chloroplast thylakoid; GO:0042651 thylakoid membrane; GO:0044424 intracellular part; GO:0005623 cell; GO:0009941 chloroplast envelope; GO:0044422 organelle part; GO:0005622 intracellular; GO:0044464 cell part; GO:0055035 plastid thylakoid membrane; GO:0043227 membrane-boun…	GO:0016860 intramolecular oxidoreductase activity; GO:0016853 isomerase activity; GO:0004751 ribose-5-phosphate isomerase activity; GO:0003824 catalytic activity; GO:0016861 intramolecular oxidoreductase activity, interconverting aldoses and ketoses;	K01807	rpiA; ribose 5-phosphate isomerase A [EC:5.3.1.6]	ath00030 Pentose phosphate pathway; ath00710 Carbon fixation in photosynthetic organisms; ath01100 Metabolic pathways; ath01110 Biosynthesis of secondary metabolites; ath01200 Carbon metabolism; ath01230 Biosynthesis of amino acids
Q9SKP4	ER lumen protein retaining receptor family protein OS=Arabidopsis thaliana OX=3702 GN=At2g21190 PE=4 SV=2	0.817	Down	3.881e-05	At2g21190	30.441	0.962	0.936	0.952	1.158	1.177	1.153	0.844	0.889	0.876	1.082	1.038	1.059	plasma membrane	GO:0051220 cytoplasmic sequestering of protein; GO:0065008 regulation of biological quality; GO:0032507 maintenance of protein location in cell; GO:0045185 maintenance of protein location; GO:0006621 protein retention in ER lumen; GO:0044763 single-organism cellular process; GO:0044699 single-organism process; GO:0051641 cellular localization; GO:0072595 maintenance of protein localization in org…	GO:0043229 intracellular organelle; GO:0016020 membrane; GO:0005783 endoplasmic reticulum; GO:0005737 cytoplasm; GO:0031224 intrinsic component of membrane; GO:0012505 endomembrane system; GO:0044424 intracellular part; GO:0005623 cell; GO:0016021 integral component of membrane; GO:0043231 intracellular membrane-bounded organelle; GO:0043226 organelle; GO:0005622 intracellular; GO:0044464 cell pa…	GO:0005048 signal sequence binding; GO:0046923 ER retention sequence binding; GO:0033218 amide binding; GO:0042277 peptide binding; GO:0005488 binding;
Q9XF89	Chlorophyll a-b binding protein CP26, chloroplastic OS=Arabidopsis thaliana OX=3702 GN=LHCB5 PE=1 SV=1	0.706	Down	1.6319e-06	LHCB5	30.156	0.879	0.891	0.871	1.244	1.262	1.233	0.889	0.882	0.879	1.027	1.029	1.039	chloroplast	GO:0044085 cellular component biogenesis; GO:0016043 cellular component organization; GO:0009637 response to blue light; GO:0009628 response to abiotic stimulus; GO:0044267 cellular protein metabolic process; GO:1990066 energy quenching; GO:0010207 photosystem II assembly; GO:0050896 response to stimulus; GO:0044237 cellular metabolic process; GO:0010114 response to red light; GO:0071704 organic …	GO:0016020 membrane; GO:0009535 chloroplast thylakoid membrane; GO:0044434 chloroplast part; GO:0098796 membrane protein complex; GO:0005737 cytoplasm; GO:0009534 chloroplast thylakoid; GO:0042651 thylakoid membrane; GO:0031224 intrinsic component of membrane; GO:0032991 macromolecular complex; GO:0044424 intracellular part; GO:0005623 cell; GO:0009941 chloroplast envelope; GO:0044422 organelle p…	GO:0097159 organic cyclic compound binding; GO:1901363 heterocyclic compound binding; GO:0005488 binding; GO:0043167 ion binding; GO:0046872 metal ion binding; GO:0043169 cation binding; GO:0031409 pigment binding; GO:0005515 protein binding; GO:0046906 tetrapyrrole binding; GO:0016168 chlorophyll binding;	K08916	LHCB5; light-harvesting complex II chlorophyll a/b binding protein 5	ath00196 Photosynthesis - antenna proteins; ath01100 Metabolic pathways	IPR023329;	Chlorophyll a/b binding protein domain;
Q02973	Em-like protein GEA6 OS=Arabidopsis thaliana OX=3702 GN=EM6 PE=2 SV=1	1.465	Up	0.00126122	EM6	9.9337	1.248	1.366	1.341	0.97	0.863	0.866	0.738	0.692	0.772	1.083	1.114	1.046	mitochondria	GO:0000003 reproduction; GO:0044707 single-multicellular organism process; GO:0001101 response to acid chemical; GO:0021700 developmental maturation; GO:0022414 reproductive process; GO:1901700 response to oxygen-containing compound; GO:0048316 seed development; GO:0044699 single-organism process; GO:0009791 post-embryonic development; GO:0050896 response to stimulus; GO:0048700 acquisition of de…	GO:0044464 cell part; GO:0005622 intracellular; GO:0005737 cytoplasm; GO:0044424 intracellular part; GO:0005829 cytosol; GO:0005623 cell; GO:0044444 cytoplasmic part;
Q9SUX0	Bifunctional inhibitor/lipid-transfer protein/seed storage 2S albumin superfamily protein OS=Arabidopsis thaliana OX=3702 GN=At4g22490 PE=2 SV=1	0.814	Down	0.048843	At4g22490	12.78	0.905	0.995		1.164	1.17		0.946	0.965		1.016	0.888		chloroplast							IPR016140; IPR027923;	Bifunctional inhibitor/plant lipid transfer protein/seed storage helical domain; Hydrophobic seed protein;
P60129	Photosystem II reaction center protein L OS=Arabidopsis thaliana OX=3702 GN=psbL PE=1 SV=1	1.224	Up	0.0093757	psbL	4.4701		0.983	0.976		0.816	0.785		1.158	1.315		1.018	0.867	endoplasmic reticulum	GO:0008152 metabolic process; GO:0044237 cellular metabolic process; GO:0009987 cellular process; GO:0015979 photosynthesis;	GO:0016020 membrane; GO:0009535 chloroplast thylakoid membrane; GO:0044434 chloroplast part; GO:0098796 membrane protein complex; GO:0005737 cytoplasm; GO:0009534 chloroplast thylakoid; GO:0042651 thylakoid membrane; GO:0031224 intrinsic component of membrane; GO:0032991 macromolecular complex; GO:0044424 intracellular part; GO:0005623 cell; GO:0044422 organelle part; GO:0009539 photosystem II re…		K02713	psbL; photosystem II PsbL protein	ath00195 Photosynthesis
F4JQF1	Late embryogenesis abundant (LEA) protein OS=Arabidopsis thaliana OX=3702 GN=AP22.17 PE=4 SV=1	1.501	Up	0.035536	AP22.17	37.959		1.38	1.189		0.835	0.876		0.665	0.809		1.159	1.155	cytoplasm		GO:0043226 organelle; GO:0043231 intracellular membrane-bounded organelle; GO:0043229 intracellular organelle; GO:0005783 endoplasmic reticulum; GO:0044464 cell part; GO:0005622 intracellular; GO:0005737 cytoplasm; GO:0012505 endomembrane system; GO:0044424 intracellular part; GO:0043227 membrane-bounded organelle; GO:0005623 cell; GO:0044444 cytoplasmic part;
Q8L8T2	Glutaredoxin-C1 OS=Arabidopsis thaliana OX=3702 GN=GRXC1 PE=2 SV=2	1.206	Up	0.041242	GRXC1	13.61	1.29	1.072	1.225	0.935	1.02	1.02	0.687	0.928	0.739	1.055	0.997	1.06	chloroplast	GO:0050794 regulation of cellular process; GO:0042592 homeostatic process; GO:0065008 regulation of biological quality; GO:0008152 metabolic process; GO:0050789 regulation of biological process; GO:0055114 oxidation-reduction process; GO:0044710 single-organism metabolic process; GO:0045454 cell redox homeostasis; GO:0044763 single-organism cellular process; GO:0019725 cellular homeostasis; GO:00…	GO:0044424 intracellular part; GO:0005623 cell; GO:0044464 cell part; GO:0005622 intracellular; GO:0005737 cytoplasm;	GO:0009055 electron carrier activity; GO:0015035 protein disulfide oxidoreductase activity; GO:0016667 oxidoreductase activity, acting on a sulfur group of donors; GO:0015036 disulfide oxidoreductase activity; GO:0003824 catalytic activity; GO:0016491 oxidoreductase activity;	K03676	grxC, GLRX, GLRX2; glutaredoxin 3		IPR002109; IPR014025; IPR011899; IPR012336;	Glutaredoxin; Glutaredoxin subgroup; Glutaredoxin, eukaryotic/virial; Thioredoxin-like fold;
Q9SKI0	At2g10940/F15K19.1 OS=Arabidopsis thaliana OX=3702 GN=At2g10940 PE=2 SV=1	0.775	Down	0.0004009	At2g10940	29.648	0.925	0.862	0.908	1.16	1.18	1.139	0.992	0.987	0.972	0.916	0.962	0.944	chloroplast		GO:0016020 membrane; GO:0009535 chloroplast thylakoid membrane; GO:0044434 chloroplast part; GO:0030054 cell junction; GO:0005737 cytoplasm; GO:0009534 chloroplast thylakoid; GO:0042651 thylakoid membrane; GO:0044424 intracellular part; GO:0005911 cell-cell junction; GO:0005623 cell; GO:0055044 symplast; GO:0044422 organelle part; GO:0009506 plasmodesma; GO:0005622 intracellular; GO:0044464 cell …					IPR016140; IPR027923;	Bifunctional inhibitor/plant lipid transfer protein/seed storage helical domain; Hydrophobic seed protein;
P93004	Aquaporin PIP2-7 OS=Arabidopsis thaliana OX=3702 GN=PIP2-7 PE=1 SV=2	0.795	Down	0.00049943	PIP2-7	29.742	0.866	0.833	0.888	1.102	1.095	1.059	1.044	1.042	1.016	0.971	0.984	1.033	plasma membrane	GO:0006833 water transport; GO:0001101 response to acid chemical; GO:0034220 ion transmembrane transport; GO:1901700 response to oxygen-containing compound; GO:0044699 single-organism process; GO:0097305 response to alcohol; GO:0010033 response to organic substance; GO:0050896 response to stimulus; GO:0042044 fluid transport; GO:0051234 establishment of localization; GO:0006810 transport; GO:0055…	GO:0043229 intracellular organelle; GO:0016020 membrane; GO:0031226 intrinsic component of plasma membrane; GO:0071944 cell periphery; GO:0030054 cell junction; GO:0031225 anchored component of membrane; GO:0005737 cytoplasm; GO:0031224 intrinsic component of membrane; GO:0044424 intracellular part; GO:0005887 integral component of plasma membrane; GO:0005911 cell-cell junction; GO:0005623 cell; …	GO:0003723 RNA binding; GO:0022803 passive transmembrane transporter activity; GO:0022892 substrate-specific transporter activity; GO:0005515 protein binding; GO:0015267 channel activity; GO:0022891 substrate-specific transmembrane transporter activity; GO:1901363 heterocyclic compound binding; GO:0097159 organic cyclic compound binding; GO:0003729 mRNA binding; GO:0022838 substrate-specific chan…	K09872	PIP; aquaporin PIP		IPR023271;	Aquaporin-like;
Q9LFS3	3-oxo-5-alpha-steroid 4-dehydrogenase family protein OS=Arabidopsis thaliana OX=3702 GN=At5g16010 PE=2 SV=1	0.794	Down	0.00050139	At5g16010	30.126	0.972	0.974	0.918	1.178	1.206	1.225	0.928	0.9	0.88	0.951	0.943	1.021	chloroplast	GO:0008152 metabolic process; GO:0055114 oxidation-reduction process; GO:0044710 single-organism metabolic process; GO:0044699 single-organism process; GO:0044238 primary metabolic process; GO:0071704 organic substance metabolic process; GO:0006629 lipid metabolic process;	GO:0043229 intracellular organelle; GO:0016020 membrane; GO:0044434 chloroplast part; GO:0009526 plastid envelope; GO:0031967 organelle envelope; GO:0044446 intracellular organelle part; GO:0005737 cytoplasm; GO:0044435 plastid part; GO:0031224 intrinsic component of membrane; GO:0044424 intracellular part; GO:0005623 cell; GO:0016021 integral component of membrane; GO:0044422 organelle part; GO:…	GO:0016627 oxidoreductase activity, acting on the CH-CH group of donors; GO:0003824 catalytic activity; GO:0016491 oxidoreductase activity;				IPR001104;	3-oxo-5-alpha-steroid 4-dehydrogenase, C-terminal;
P56774	Cytochrome b6-f complex subunit 4 OS=Arabidopsis thaliana OX=3702 GN=petD PE=3 SV=1	0.801	Down	0.026425	petD	17.431	0.902	0.912		1.173	1.091		0.883	0.903		1.085	1.13		plasma membrane	GO:0008152 metabolic process; GO:0006091 generation of precursor metabolites and energy; GO:0055114 oxidation-reduction process; GO:0044710 single-organism metabolic process; GO:0044763 single-organism cellular process; GO:0044699 single-organism process; GO:0022900 electron transport chain; GO:0019684 photosynthesis, light reaction; GO:0009767 photosynthetic electron transport chain; GO:0009987 …	GO:0043229 intracellular organelle; GO:0016020 membrane; GO:0009535 chloroplast thylakoid membrane; GO:0044434 chloroplast part; GO:0005737 cytoplasm; GO:0044446 intracellular organelle part; GO:0009534 chloroplast thylakoid; GO:0042651 thylakoid membrane; GO:0031224 intrinsic component of membrane; GO:0044435 plastid part; GO:0044424 intracellular part; GO:0005623 cell; GO:0016021 integral compo…	GO:0009055 electron carrier activity; GO:0045156 electron transporter, transferring electrons within the cyclic electron transport pathway of photosynthesis activity; GO:0003824 catalytic activity; GO:0016491 oxidoreductase activity;	K02637	petD; cytochrome b6-f complex subunit 4	ath00195 Photosynthesis; ath01100 Metabolic pathways	IPR005798;	Cytochrome b/b6, C-terminal;
Q9SK09	Vicilin-like seed storage protein At2g28490 OS=Arabidopsis thaliana OX=3702 GN=At2g28490 PE=2 SV=1	1.62	Up	4.2459e-06	At2g28490	55.704	1.382	1.375	1.366	0.847	0.873	0.825	0.626	0.642	0.659	1.228	1.179	1.192	vacuolar membrane		GO:0009506 plasmodesma; GO:0005911 cell-cell junction; GO:0030054 cell junction; GO:0055044 symplast;	GO:0045735 nutrient reservoir activity;				IPR011051; IPR006045; IPR014710;	RmlC-like cupin domain; Cupin 1; RmlC-like jelly roll fold;
P27521	Chlorophyll a-b binding protein 4, chloroplastic OS=Arabidopsis thaliana OX=3702 GN=LHCA4 PE=1 SV=1	0.828	Down	0.00051534	LHCA4	27.733	0.924	0.915	0.89	1.073	1.094	1.128	0.981	0.966	0.961	1.07	1.062	1.014	mitochondria	GO:0006950 response to stress; GO:0009416 response to light stimulus; GO:0009628 response to abiotic stimulus; GO:0044267 cellular protein metabolic process; GO:0019684 photosynthesis, light reaction; GO:0044238 primary metabolic process; GO:0050896 response to stimulus; GO:0044237 cellular metabolic process; GO:0071704 organic substance metabolic process; GO:0009644 response to high light intens…	GO:0016020 membrane; GO:0009535 chloroplast thylakoid membrane; GO:0044434 chloroplast part; GO:0098796 membrane protein complex; GO:0005737 cytoplasm; GO:0009534 chloroplast thylakoid; GO:0042651 thylakoid membrane; GO:0032991 macromolecular complex; GO:0031224 intrinsic component of membrane; GO:0044424 intracellular part; GO:0005623 cell; GO:0009941 chloroplast envelope; GO:0044422 organelle p…	GO:0097159 organic cyclic compound binding; GO:1901363 heterocyclic compound binding; GO:0005488 binding; GO:0043167 ion binding; GO:0046872 metal ion binding; GO:0031409 pigment binding; GO:0043169 cation binding; GO:0046906 tetrapyrrole binding; GO:0016168 chlorophyll binding;	K08910	LHCA4; light-harvesting complex I chlorophyll a/b binding protein 4	ath00196 Photosynthesis - antenna proteins; ath01100 Metabolic pathways	IPR023329;	Chlorophyll a/b binding protein domain;
A0A2P2CLG2	Cytochrome b OS=Arabidopsis thaliana OX=3702 GN=cob PE=3 SV=2	0.772	Down	0.0126634	cob	44.28	0.916	0.956		1.237	1.188		0.883	0.886		1.009	1.008		plasma membrane	GO:0016310 phosphorylation; GO:0009116 nucleoside metabolic process; GO:0042278 purine nucleoside metabolic process; GO:0006725 cellular aromatic compound metabolic process; GO:0009167 purine ribonucleoside monophosphate metabolic process; GO:0042773 ATP synthesis coupled electron transport; GO:0009259 ribonucleotide metabolic process; GO:0009117 nucleotide metabolic process; GO:0044699 single-or…	GO:0016020 membrane; GO:0070069 cytochrome complex; GO:0098796 membrane protein complex; GO:0031224 intrinsic component of membrane; GO:0032991 macromolecular complex; GO:0044424 intracellular part; GO:0005623 cell; GO:1902495 transmembrane transporter complex; GO:0045275 respiratory chain complex III; GO:0016021 integral component of membrane; GO:1902494 catalytic complex; GO:0044464 cell part; …	GO:0008121 ubiquinol-cytochrome-c reductase activity; GO:0015075 ion transmembrane transporter activity; GO:0016679 oxidoreductase activity, acting on diphenols and related substances as donors; GO:0022892 substrate-specific transporter activity; GO:0015077 monovalent inorganic cation transmembrane transporter activity; GO:0015078 hydrogen ion transmembrane transporter activity; GO:0016681 oxidor…	K00412	CYTB, petB; ubiquinol-cytochrome c reductase cytochrome b subunit	ath00190 Oxidative phosphorylation; ath01100 Metabolic pathways	IPR027387; IPR005798; IPR016174; IPR005797;	Cytochrome b/b6-like domain; Cytochrome b/b6, C-terminal; Di-haem cytochrome, transmembrane; Cytochrome b/b6, N-terminal;
F4KG52	CAP160 protein OS=Arabidopsis thaliana OX=3702 GN=LTI65 PE=4 SV=1	1.332	Up	3.8918e-06	LTI65	65.841	1.218	1.234	1.234	0.938	0.919	0.911	0.749	0.758	0.777	1.121	1.106	1.134	nucleus
P57752	Acyl-CoA-binding domain-containing protein 6 OS=Arabidopsis thaliana OX=3702 GN=ACBP6 PE=1 SV=1	1.201	Up	1.97499e-05	ACBP6	10.386	1.102	1.075	1.084	0.908	0.9	0.907	0.99	1.018	1.005	1.029	1.01	1.004	nucleus	GO:0006869 lipid transport; GO:0009416 response to light stimulus; GO:0006950 response to stress; GO:0050826 response to freezing; GO:0009628 response to abiotic stimulus; GO:0044699 single-organism process; GO:0071702 organic substance transport; GO:0010876 lipid localization; GO:0009646 response to absence of light; GO:0050896 response to stimulus; GO:0051234 establishment of localization; GO:0…	GO:0016020 membrane; GO:0071944 cell periphery; GO:0044464 cell part; GO:0005622 intracellular; GO:0005737 cytoplasm; GO:0044424 intracellular part; GO:0005623 cell; GO:0005829 cytosol; GO:0005886 plasma membrane; GO:0044444 cytoplasmic part;	GO:0031210 phosphatidylcholine binding; GO:0050997 quaternary ammonium group binding; GO:0070405 ammonium ion binding; GO:0000062 fatty-acyl-CoA binding; GO:0005488 binding; GO:0005543 phospholipid binding; GO:0043167 ion binding; GO:0008289 lipid binding; GO:0043169 cation binding; GO:0043168 anion binding; GO:1901681 sulfur compound binding; GO:0048037 cofactor binding; GO:0050662 coenzyme bind…				IPR000582; IPR014352;	Acyl-CoA-binding protein, ACBP; FERM/acyl-CoA-binding protein, 3-helical bundle;
Q9S7N7	Photosystem I reaction center subunit V, chloroplastic OS=Arabidopsis thaliana OX=3702 GN=PSAG PE=1 SV=1	0.813	Down	0.007282	PSAG	17.085	0.891	0.863	0.915	1.057	1.048	1.176	1.016	1.04	1.008	1.051	1.062	0.919	chloroplast	GO:0050794 regulation of cellular process; GO:0043467 regulation of generation of precursor metabolites and energy; GO:0006739 NADP metabolic process; GO:0065008 regulation of biological quality; GO:0019362 pyridine nucleotide metabolic process; GO:0006725 cellular aromatic compound metabolic process; GO:0046496 nicotinamide nucleotide metabolic process; GO:0009117 nucleotide metabolic process; G…	GO:0016020 membrane; GO:0009535 chloroplast thylakoid membrane; GO:0031090 organelle membrane; GO:0044434 chloroplast part; GO:0098796 membrane protein complex; GO:0005737 cytoplasm; GO:0009534 chloroplast thylakoid; GO:0042651 thylakoid membrane; GO:0031224 intrinsic component of membrane; GO:0032991 macromolecular complex; GO:0044424 intracellular part; GO:0005623 cell; GO:0009941 chloroplast e…	GO:0097159 organic cyclic compound binding; GO:1901363 heterocyclic compound binding; GO:0016168 chlorophyll binding; GO:0046906 tetrapyrrole binding; GO:0005488 binding;	K08905	psaG; photosystem I subunit V	ath00195 Photosynthesis	IPR023618;	Photosystem I PsaG/PsaK domain;
Q9FG31	Late embryogenesis abundant protein 46 OS=Arabidopsis thaliana OX=3702 GN=LEA46 PE=2 SV=1	1.449	Up	0.0021211	LEA46	16.179	1.398	1.266	1.223	0.836	0.913	0.934	0.604	0.729	0.701	1.213	1.129	1.19	nucleus	GO:0032502 developmental process; GO:0000003 reproduction; GO:0044707 single-multicellular organism process; GO:0009414 response to water deprivation; GO:0001101 response to acid chemical; GO:0003006 developmental process involved in reproduction; GO:0010154 fruit development; GO:0006970 response to osmotic stress; GO:0006950 response to stress; GO:0022414 reproductive process; GO:0009628 respons…	GO:0044464 cell part; GO:0005622 intracellular; GO:0005737 cytoplasm; GO:0044424 intracellular part; GO:0005829 cytosol; GO:0005623 cell; GO:0044444 cytoplasmic part;
A0A1P8APV0	Tetratricopeptide repeat (TPR)-like superfamily protein OS=Arabidopsis thaliana OX=3702 GN=TPR9 PE=4 SV=1	5.185	Up	0.0025641	TPR9	91.015	2.817	1.969	2.987	0.437	0.715	0.347	0.363	0.687	0.284	0.366	0.612	0.371	chloroplast			GO:0005515 protein binding; GO:0005488 binding;				IPR001214; IPR011990; IPR013026;	SET domain; Tetratricopeptide-like helical domain; Tetratricopeptide repeat-containing domain;
P56761	Photosystem II D2 protein OS=Arabidopsis thaliana OX=3702 GN=psbD PE=1 SV=3	0.82	Down	5.6029e-05	psbD	39.547	0.963	0.944	0.962	1.171	1.181	1.147	0.888	0.882	0.892	1.02	1.019	1.006	cytoplasm	GO:0055114 oxidation-reduction process; GO:0044267 cellular protein metabolic process; GO:0044763 single-organism cellular process; GO:0044699 single-organism process; GO:0019684 photosynthesis, light reaction; GO:0044238 primary metabolic process; GO:0044237 cellular metabolic process; GO:0071704 organic substance metabolic process; GO:0009772 photosynthetic electron transport in photosystem II;…	GO:0016020 membrane; GO:0009535 chloroplast thylakoid membrane; GO:0044434 chloroplast part; GO:0098796 membrane protein complex; GO:0005737 cytoplasm; GO:0009534 chloroplast thylakoid; GO:0042651 thylakoid membrane; GO:0031224 intrinsic component of membrane; GO:0032991 macromolecular complex; GO:0044424 intracellular part; GO:0005623 cell; GO:0044422 organelle part; GO:0044425 membrane part; GO…	GO:0097159 organic cyclic compound binding; GO:1901363 heterocyclic compound binding; GO:0009055 electron carrier activity; GO:0045156 electron transporter, transferring electrons within the cyclic electron transport pathway of photosynthesis activity; GO:0003824 catalytic activity; GO:0005488 binding; GO:0043167 ion binding; GO:0046872 metal ion binding; GO:0043169 cation binding; GO:0046906 tet…	K02706	psbD; photosystem II P680 reaction center D2 protein [EC:1.10.3.9]	ath00195 Photosynthesis; ath01100 Metabolic pathways
F4HWR0	Desiccation-like protein OS=Arabidopsis thaliana OX=3702 GN=At1g47980 PE=4 SV=1	1.303	Up	0.00059712	At1g47980	34.293	1.185	1.26	1.196	0.967	0.912	0.916	0.837	0.801	0.817	1.036	1.052	1.098	extracellular
Q9FMF7	Dicarboxylate transporter 2.1, chloroplastic OS=Arabidopsis thaliana OX=3702 GN=DIT2-1 PE=1 SV=1	0.767	Down	5.583e-05	DIT2-1	59.991	0.909	0.891	0.905	1.162	1.159	1.207	0.952	0.985	0.953	1.026	1.012	0.966	chloroplast	GO:0043648 dicarboxylic acid metabolic process; GO:0034220 ion transmembrane transport; GO:0030001 metal ion transport; GO:0006541 glutamine metabolic process; GO:0015807 L-amino acid transport; GO:0044699 single-organism process; GO:0043207 response to external biotic stimulus; GO:0019740 nitrogen utilization; GO:0050896 response to stimulus; GO:0051707 response to other organism; GO:0044237 cel…	GO:0016020 membrane; GO:0031090 organelle membrane; GO:0044434 chloroplast part; GO:0009534 chloroplast thylakoid; GO:0005737 cytoplasm; GO:0031224 intrinsic component of membrane; GO:0044424 intracellular part; GO:0005623 cell; GO:0009941 chloroplast envelope; GO:0044422 organelle part; GO:0044425 membrane part; GO:0044464 cell part; GO:0005622 intracellular; GO:0019866 organelle inner membrane;…	GO:0005342 organic acid transmembrane transporter activity; GO:0005310 dicarboxylic acid transmembrane transporter activity; GO:0015075 ion transmembrane transporter activity; GO:0015179 L-amino acid transmembrane transporter activity; GO:0015556 C4-dicarboxylate transmembrane transporter activity; GO:0022892 substrate-specific transporter activity; GO:0015172 acidic amino acid transmembrane tran…
Q9SD79	Wiskott-aldrich syndrome family protein, putative (DUF1118) OS=Arabidopsis thaliana OX=3702 GN=F13G24.250 PE=1 SV=1	0.826	Down	0.00025739	F13G24.250	16.58	0.924	0.915	0.947	1.098	1.138	1.137	1.093	1.058	1.002	0.896	0.879	0.875	chloroplast	GO:0044085 cellular component biogenesis; GO:0050794 regulation of cellular process; GO:0016043 cellular component organization; GO:0060255 regulation of macromolecule metabolic process; GO:0009628 response to abiotic stimulus; GO:0019219 regulation of nucleobase-containing compound metabolic process; GO:0009891 positive regulation of biosynthetic process; GO:0044699 single-organism process; GO:0…	GO:0043229 intracellular organelle; GO:0016020 membrane; GO:0009535 chloroplast thylakoid membrane; GO:0044434 chloroplast part; GO:0009515 granal stacked thylakoid; GO:0005737 cytoplasm; GO:0044446 intracellular organelle part; GO:0009534 chloroplast thylakoid; GO:0042651 thylakoid membrane; GO:0031224 intrinsic component of membrane; GO:0044435 plastid part; GO:0044424 intracellular part; GO:00…
Q9XI93	At1g13930/F16A14.27 OS=Arabidopsis thaliana OX=3702 GN=F7A19.2 PE=1 SV=1	0.813	Down	0.00013521	F7A19.2	16.163	0.791	0.812	0.798	0.988	0.962	1.002	1.329	1.349	1.335	0.862	0.892	0.862	nucleus	GO:0006970 response to osmotic stress; GO:0042221 response to chemical; GO:0006950 response to stress; GO:0009628 response to abiotic stimulus; GO:0046686 response to cadmium ion; GO:0009719 response to endogenous stimulus; GO:0010035 response to inorganic substance; GO:0010033 response to organic substance; GO:0009651 response to salt stress; GO:0009735 response to cytokinin; GO:0009725 response…	GO:0016020 membrane; GO:0043229 intracellular organelle; GO:0044434 chloroplast part; GO:0071944 cell periphery; GO:0009526 plastid envelope; GO:0031967 organelle envelope; GO:0044446 intracellular organelle part; GO:0005737 cytoplasm; GO:0044435 plastid part; GO:0044424 intracellular part; GO:0009532 plastid stroma; GO:0005623 cell; GO:0044422 organelle part; GO:0009941 chloroplast envelope; GO:…
O64760	At2g34970 OS=Arabidopsis thaliana OX=3702 GN=At2g34970 PE=1 SV=1	0.823	Down	0.0039211	At2g34970	81.863	0.918	0.9		1.113	1.097		1.062	1.04		0.914	0.974		nucleus	GO:0006518 peptide metabolic process; GO:0043043 peptide biosynthetic process; GO:0044267 cellular protein metabolic process; GO:0006807 nitrogen compound metabolic process; GO:0009058 biosynthetic process; GO:0043603 cellular amide metabolic process; GO:0044238 primary metabolic process; GO:1901566 organonitrogen compound biosynthetic process; GO:0044237 cellular metabolic process; GO:1901576 or…	GO:0044464 cell part; GO:0005622 intracellular; GO:0005737 cytoplasm; GO:0044424 intracellular part; GO:0005829 cytosol; GO:0005623 cell; GO:0044444 cytoplasmic part;	GO:0097159 organic cyclic compound binding; GO:1901363 heterocyclic compound binding; GO:0003723 RNA binding; GO:0008135 translation factor activity, RNA binding; GO:0016779 nucleotidyltransferase activity; GO:0003824 catalytic activity; GO:0005488 binding; GO:0003676 nucleic acid binding; GO:0003743 translation initiation factor activity; GO:0005515 protein binding; GO:0016740 transferase activi…	K03240	EIF2B5; translation initiation factor eIF-2B subunit epsilon	ath03013 RNA transport	IPR011004; IPR003307; IPR005835; IPR016024; IPR029044; IPR016021;	Trimeric LpxA-like; W2 domain; Nucleotidyl transferase domain; Armadillo-type fold; Nucleotide-diphospho-sugar transferases; MIF4G-like domain;
Q1G3L1	Probable mitochondrial import inner membrane translocase subunit TIM21 OS=Arabidopsis thaliana OX=3702 GN=TIM21 PE=1 SV=1	1.574	Up	0.0169359	TIM21	30.047		1.391	1.247		0.818	0.858		0.923	1.014		0.855	0.867	chloroplast	GO:0044085 cellular component biogenesis; GO:0072594 establishment of protein localization to organelle; GO:0017038 protein import; GO:0006839 mitochondrial transport; GO:0044699 single-organism process; GO:0015031 protein transport; GO:0051234 establishment of localization; GO:0006605 protein targeting; GO:0051649 establishment of localization in cell; GO:0097034 mitochondrial respiratory chain …	GO:0016020 membrane; GO:0098800 inner mitochondrial membrane protein complex; GO:0031090 organelle membrane; GO:0098796 membrane protein complex; GO:0005737 cytoplasm; GO:0031224 intrinsic component of membrane; GO:0032991 macromolecular complex; GO:0044424 intracellular part; GO:0098798 mitochondrial protein complex; GO:0005744 mitochondrial inner membrane presequence translocase complex; GO:004…		K17796	TIM21; mitochondrial import inner membrane translocase subunit TIM21
Q9SA56	Photosystem I reaction center subunit II-2, chloroplastic OS=Arabidopsis thaliana OX=3702 GN=PSAD2 PE=1 SV=1	0.781	Down	0.00124448	PSAD2	22.306	0.854	0.82	0.902	1.129	1.085	1.086	1.099	1.159	1.106	0.922	0.931	0.904	chloroplast	GO:0008152 metabolic process; GO:0044237 cellular metabolic process; GO:0009987 cellular process; GO:0015979 photosynthesis;	GO:0016020 membrane; GO:0009535 chloroplast thylakoid membrane; GO:0044434 chloroplast part; GO:0098796 membrane protein complex; GO:0005737 cytoplasm; GO:0009534 chloroplast thylakoid; GO:0042651 thylakoid membrane; GO:0032991 macromolecular complex; GO:0044424 intracellular part; GO:0005623 cell; GO:0009941 chloroplast envelope; GO:0044422 organelle part; GO:0044425 membrane part; GO:0009538 ph…		K02692	psaD; photosystem I subunit II	ath00195 Photosynthesis; ath01100 Metabolic pathways
Q9ZV07	Probable aquaporin PIP2-6 OS=Arabidopsis thaliana OX=3702 GN=PIP2-6 PE=1 SV=1	0.807	Down	0.00021542	PIP2-6	31.05	0.89	0.895	0.879	1.115	1.066	1.12	1.005	1.022	1.008	1.035	1.031	1.074	plasma membrane	GO:0006833 water transport; GO:0034220 ion transmembrane transport; GO:0044699 single-organism process; GO:0043207 response to external biotic stimulus; GO:0050896 response to stimulus; GO:0051707 response to other organism; GO:0051704 multi-organism process; GO:0009607 response to biotic stimulus; GO:0042044 fluid transport; GO:0051234 establishment of localization; GO:0006810 transport; GO:0055…	GO:0016020 membrane; GO:0031226 intrinsic component of plasma membrane; GO:0044459 plasma membrane part; GO:0044425 membrane part; GO:0044464 cell part; GO:0071944 cell periphery; GO:0031224 intrinsic component of membrane; GO:0005887 integral component of plasma membrane; GO:0005623 cell; GO:0016021 integral component of membrane; GO:0005886 plasma membrane;	GO:0022838 substrate-specific channel activity; GO:0022803 passive transmembrane transporter activity; GO:0015250 water channel activity; GO:0022892 substrate-specific transporter activity; GO:0005372 water transmembrane transporter activity; GO:0015267 channel activity; GO:0022891 substrate-specific transmembrane transporter activity; GO:0022857 transmembrane transporter activity; GO:0005215 tra…	K09872	PIP; aquaporin PIP		IPR023271;	Aquaporin-like;
F4IUX6	Regulator of nonsense transcripts UPF2 OS=Arabidopsis thaliana OX=3702 GN=UPF2 PE=2 SV=1	1.338	Up	0.0024371	UPF2	133.96	1.106	1.063	1.148	0.888	0.791	0.801	1.067	1.005	1.144	0.923	1.14	0.872	nucleus	GO:0044700 single organism signaling; GO:0001101 response to acid chemical; GO:0098542 defense response to other organism; GO:0044699 single-organism process; GO:0044237 cellular metabolic process; GO:0009607 response to biotic stimulus; GO:0009611 response to wounding; GO:0009605 response to external stimulus; GO:0008152 metabolic process; GO:0007165 signal transduction; GO:0000184 nuclear-trans…	GO:0043229 intracellular organelle; GO:0043232 intracellular non-membrane-bounded organelle; GO:0044446 intracellular organelle part; GO:0005737 cytoplasm; GO:0032991 macromolecular complex; GO:0031981 nuclear lumen; GO:0044424 intracellular part; GO:0005730 nucleolus; GO:0005623 cell; GO:0044422 organelle part; GO:0043228 non-membrane-bounded organelle; GO:0043226 organelle; GO:0043231 intracell…	GO:0097159 organic cyclic compound binding; GO:1901363 heterocyclic compound binding; GO:0003729 mRNA binding; GO:0003723 RNA binding; GO:0005488 binding; GO:0003676 nucleic acid binding; GO:0005515 protein binding;	K14327	UPF2, RENT2; regulator of nonsense transcripts 2	ath03013 RNA transport; ath03015 mRNA surveillance pathway	IPR016024; IPR003890; IPR016021; IPR007193;	Armadillo-type fold; MIF4G-like, type 3; MIF4G-like domain; Up-frameshift suppressor 2;
Q9SJ62	Protein WVD2-like 4 OS=Arabidopsis thaliana OX=3702 GN=WDL4 PE=1 SV=2	0.797	Down	0.0045383	WDL4	46.696	0.921	0.918	0.826	1.109	1.085	1.151	1.129	1.118	1.163	0.861	0.872	0.855	nucleus		GO:0043229 intracellular organelle; GO:0099513 polymeric cytoskeletal fiber; GO:0005874 microtubule; GO:0043232 intracellular non-membrane-bounded organelle; GO:0044430 cytoskeletal part; GO:0005737 cytoplasm; GO:0044446 intracellular organelle part; GO:0099512 supramolecular fiber; GO:0044424 intracellular part; GO:0099080 supramolecular complex; GO:0005623 cell; GO:0044422 organelle part; GO:00…					IPR027329;	TPX2, C-terminal;
Q39142	Chlorophyll a-b binding protein, chloroplastic OS=Arabidopsis thaliana OX=3702 GN=Lhb1B1 PE=1 SV=1	0.746	Down	1.63495e-05	Lhb1B1	28.17	0.922	0.941	0.949	1.262	1.269	1.239	0.73	0.733	0.744	1.159	1.127	1.136	chloroplast	GO:0009416 response to light stimulus; GO:0009628 response to abiotic stimulus; GO:0044267 cellular protein metabolic process; GO:0019684 photosynthesis, light reaction; GO:0044238 primary metabolic process; GO:0050896 response to stimulus; GO:0044237 cellular metabolic process; GO:0071704 organic substance metabolic process; GO:0009768 photosynthesis, light harvesting in photosystem I; GO:000815…	GO:0016020 membrane; GO:0009535 chloroplast thylakoid membrane; GO:0044434 chloroplast part; GO:0098796 membrane protein complex; GO:0005737 cytoplasm; GO:0009534 chloroplast thylakoid; GO:0042651 thylakoid membrane; GO:0031224 intrinsic component of membrane; GO:0032991 macromolecular complex; GO:0044424 intracellular part; GO:0005623 cell; GO:0009941 chloroplast envelope; GO:0044422 organelle p…	GO:0097159 organic cyclic compound binding; GO:1901363 heterocyclic compound binding; GO:0031409 pigment binding; GO:0016168 chlorophyll binding; GO:0046906 tetrapyrrole binding; GO:0005488 binding;	K08912	LHCB1; light-harvesting complex II chlorophyll a/b binding protein 1	ath00196 Photosynthesis - antenna proteins; ath01100 Metabolic pathways	IPR023329;	Chlorophyll a/b binding protein domain;
Q94K56	GrpE protein homolog OS=Arabidopsis thaliana OX=3702 GN=EMB1241 PE=2 SV=1	1.277	Up	0.00096065	EMB1241	35.493	1.187	1.164	1.131	0.942	0.917	0.867	0.961	0.955	1.02	0.911	0.966	0.973	chloroplast	GO:0006457 protein folding; GO:0065009 regulation of molecular function; GO:0009987 cellular process; GO:0050790 regulation of catalytic activity; GO:0065007 biological regulation;	GO:0005759 mitochondrial matrix; GO:0043229 intracellular organelle; GO:0044429 mitochondrial part; GO:0005737 cytoplasm; GO:0044446 intracellular organelle part; GO:0044424 intracellular part; GO:0005623 cell; GO:0005739 mitochondrion; GO:0044422 organelle part; GO:0031974 membrane-enclosed lumen; GO:0043226 organelle; GO:0043231 intracellular membrane-bounded organelle; GO:0070013 intracellular…	GO:1901265 nucleoside phosphate binding; GO:0051087 chaperone binding; GO:0060589 nucleoside-triphosphatase regulator activity; GO:0046983 protein dimerization activity; GO:0005515 protein binding; GO:0000166 nucleotide binding; GO:0098772 molecular function regulator; GO:1901363 heterocyclic compound binding; GO:0097159 organic cyclic compound binding; GO:0042802 identical protein binding; GO:00…	K03687	GRPE; molecular chaperone GrpE		IPR013805; IPR009012;	GrpE nucleotide exchange factor, coiled-coil; GrpE nucleotide exchange factor, head;
Q9FHM9	Protein EXORDIUM-like 3 OS=Arabidopsis thaliana OX=3702 GN=EXL3 PE=2 SV=1	1.202	Up	0.00103935	EXL3	36.848	1.139	1.131		0.949	0.94		0.907	0.931		1.02	1.008		chloroplast	GO:0080167 response to karrikin; GO:0050896 response to stimulus; GO:0009628 response to abiotic stimulus;	GO:0005615 extracellular space; GO:0044421 extracellular region part; GO:0048046 apoplast; GO:0009506 plasmodesma; GO:0030312 external encapsulating structure; GO:0030054 cell junction; GO:0044464 cell part; GO:0071944 cell periphery; GO:0009505 plant-type cell wall; GO:0005618 cell wall; GO:0005911 cell-cell junction; GO:0005623 cell; GO:0055044 symplast; GO:0005576 extracellular region;
Q9FE54	At1g16880 OS=Arabidopsis thaliana OX=3702 GN=F6I1.15 PE=2 SV=1	1.278	Up	0.023917	F6I1.15	16.704	1.194	1.282		0.983	0.954		0.748	0.684		1.118	1.127		extracellular	GO:0006970 response to osmotic stress; GO:0009651 response to salt stress; GO:0050896 response to stimulus; GO:0006950 response to stress; GO:0009628 response to abiotic stimulus;	GO:0043226 organelle; GO:0043231 intracellular membrane-bounded organelle; GO:0043229 intracellular organelle; GO:0005783 endoplasmic reticulum; GO:0044464 cell part; GO:0005622 intracellular; GO:0005737 cytoplasm; GO:0012505 endomembrane system; GO:0044424 intracellular part; GO:0043227 membrane-bounded organelle; GO:0005623 cell; GO:0044444 cytoplasmic part;
Q9ZUQ6	Cytochrome P450 superfamily protein OS=Arabidopsis thaliana OX=3702 GN=At2g12190 PE=3 SV=1	1.528	Up	0.009142	At2g12190	59.303	1.604	1.232	1.33	0.839	0.968	0.919	0.751	0.873	0.807	0.815	0.941	0.965	cytoplasm	GO:0008152 metabolic process; GO:0044711 single-organism biosynthetic process; GO:0055114 oxidation-reduction process; GO:0044710 single-organism metabolic process; GO:0044699 single-organism process; GO:0009058 biosynthetic process; GO:0044550 secondary metabolite biosynthetic process; GO:0019748 secondary metabolic process;	GO:0016020 membrane;	GO:0097159 organic cyclic compound binding; GO:1901363 heterocyclic compound binding; GO:0016709 oxidoreductase activity, acting on paired donors, with incorporation or reduction of molecular oxygen, NAD(P)H as one donor, and incorporation of one atom of oxygen; GO:0020037 heme binding; GO:0005506 iron ion binding; GO:0046914 transition metal ion binding; GO:0003824 catalytic activity; GO:0005488…
Q9SKP0	Late embryogenesis abundant protein ECP63 OS=Arabidopsis thaliana OX=3702 GN=ECP63 PE=2 SV=1	1.515	Up	0.000182862	ECP63	48.492	1.288	1.333	1.265	0.877	0.809	0.879	0.66	0.635	0.832	1.188	1.274	1.111	peroxisome		GO:0044464 cell part; GO:0005622 intracellular; GO:0005737 cytoplasm; GO:0044424 intracellular part; GO:0005829 cytosol; GO:0005623 cell; GO:0044444 cytoplasmic part;
F4HUH6	GDA1/CD39 nucleoside phosphatase family protein OS=Arabidopsis thaliana OX=3702 GN=At1g14240 PE=3 SV=1	0.144	Down	0.00021516	At1g14240	53.037		0.451	0.427		3.036	3.077		0.212	0.194		0.546	0.569	cytoplasm		GO:0031224 intrinsic component of membrane; GO:0016020 membrane; GO:0016021 integral component of membrane; GO:0044425 membrane part;	GO:0016787 hydrolase activity; GO:0003824 catalytic activity;	K01510	ENTPD1_3_8, CD39; apyrase [EC:3.6.1.5]	ath00230 Purine metabolism; ath00240 Pyrimidine metabolism; ath01100 Metabolic pathways
F4K2D7	LETM1-like protein OS=Arabidopsis thaliana OX=3702 GN=MBL20.10 PE=4 SV=1	1.214	Up	0.0113217	MBL20.10	101.65	1.15	1.164		0.972	0.934		0.924	0.951		0.965	0.954		chloroplast	GO:0065008 regulation of biological quality; GO:0050801 ion homeostasis; GO:0030003 cellular cation homeostasis; GO:0098771 inorganic ion homeostasis; GO:0044763 single-organism cellular process; GO:0044699 single-organism process; GO:0019725 cellular homeostasis; GO:0055082 cellular chemical homeostasis; GO:0042592 homeostatic process; GO:0006873 cellular ion homeostasis; GO:0055080 cation homeo…	GO:0005623 cell;					IPR011685;	LETM1-like;
Q9XF91	Photosystem II 22 kDa protein, chloroplastic OS=Arabidopsis thaliana OX=3702 GN=PSBS PE=2 SV=1	0.714	Down	1.68605e-05	PSBS	28.007	0.847	0.866	0.83	1.178	1.185	1.197	0.941	0.949	0.972	1.056	1.031	1.02	chloroplast	GO:0009657 plastid organization; GO:0016043 cellular component organization; GO:0009416 response to light stimulus; GO:0009628 response to abiotic stimulus; GO:0044763 single-organism cellular process; GO:0044802 single-organism membrane organization; GO:0044699 single-organism process; GO:0009668 plastid membrane organization; GO:0050896 response to stimulus; GO:1990066 energy quenching; GO:0044…	GO:0016020 membrane; GO:0009535 chloroplast thylakoid membrane; GO:0044434 chloroplast part; GO:0098796 membrane protein complex; GO:0005737 cytoplasm; GO:0009534 chloroplast thylakoid; GO:0042651 thylakoid membrane; GO:0031224 intrinsic component of membrane; GO:0032991 macromolecular complex; GO:0044424 intracellular part; GO:0005623 cell; GO:0044422 organelle part; GO:0098807 chloroplast thyla…	GO:0097159 organic cyclic compound binding; GO:1901363 heterocyclic compound binding; GO:0005488 binding; GO:0008289 lipid binding; GO:0031409 pigment binding; GO:0022892 substrate-specific transporter activity; GO:0051738 xanthophyll binding; GO:0019840 isoprenoid binding; GO:0046906 tetrapyrrole binding; GO:0016168 chlorophyll binding; GO:0022891 substrate-specific transmembrane transporter act…	K03542	psbS; photosystem II 22kDa protein	ath00195 Photosynthesis	IPR023329;	Chlorophyll a/b binding protein domain;
Q9C944	Probable histone H2A variant 3 OS=Arabidopsis thaliana OX=3702 GN=At1g52740 PE=1 SV=1	0.769	Down	4.007e-05	At1g52740	14.271	0.942	0.922	0.923	1.195	1.235	1.192	1.028	1.039	1.064	0.849	0.816	0.83	nucleus	GO:0050794 regulation of cellular process; GO:0016043 cellular component organization; GO:0009628 response to abiotic stimulus; GO:0060255 regulation of macromolecule metabolic process; GO:0019219 regulation of nucleobase-containing compound metabolic process; GO:0098542 defense response to other organism; GO:0044699 single-organism process; GO:0043207 response to external biotic stimulus; GO:004…	GO:0005737 cytoplasm; GO:0032991 macromolecular complex; GO:0044424 intracellular part; GO:0005623 cell; GO:0044422 organelle part; GO:0044427 chromosomal part; GO:0043228 non-membrane-bounded organelle; GO:0031974 membrane-enclosed lumen; GO:0070013 intracellular organelle lumen; GO:0044454 nuclear chromosome part; GO:0005622 intracellular; GO:0044464 cell part; GO:0005694 chromosome; GO:0000790…	GO:0097159 organic cyclic compound binding; GO:1901363 heterocyclic compound binding; GO:0003677 DNA binding; GO:0046982 protein heterodimerization activity; GO:0005488 binding; GO:0046983 protein dimerization activity; GO:0003676 nucleic acid binding; GO:0005515 protein binding;	K11251	H2A; histone H2A		IPR032454; IPR009072; IPR007125;	Histone H2A, C-terminal domain; Histone-fold; Histone H2A/H2B/H3;
A0A1P8ARR2	Pheophorbide a oxygenase family protein with Rieske 2Fe-2S domain-containing protein OS=Arabidopsis thaliana OX=3702 GN=CH1 PE=4 SV=1	0.818	Down	4.0739e-05	CH1	48.72	0.937	0.927	0.918	1.126	1.152	1.121	1.03	0.977	0.991	0.95	0.96	1.046	cytoplasm	GO:0044699 single-organism process; GO:0008152 metabolic process; GO:0055114 oxidation-reduction process; GO:0044710 single-organism metabolic process;		GO:0051537 2 iron, 2 sulfur cluster binding; GO:0005506 iron ion binding; GO:0010277 chlorophyllide a oxygenase [overall] activity; GO:0016703 oxidoreductase activity, acting on single donors with incorporation of molecular oxygen, incorporation of one atom of oxygen (internal monooxygenases or internal mixed function oxidases); GO:0043167 ion binding; GO:0016705 oxidoreductase activity, acting o…	K13600	CAO; chlorophyllide a oxygenase [EC:1.14.13.122]	ath00860 Porphyrin and chlorophyll metabolism; ath01100 Metabolic pathways; ath01110 Biosynthesis of secondary metabolites	IPR017941; IPR013626;	Rieske [2Fe-2S] iron-sulphur domain; Pheophorbide a oxygenase;
Q9LPJ1	Electron carrier/iron ion-binding protein OS=Arabidopsis thaliana OX=3702 GN=At1g32730 PE=2 SV=1	0.738	Down	0.038359	At1g32730	36.333	0.933	0.831		1.17	1.22		1.065	1.064		0.839	0.899		chloroplast
Q9LI71	Acetyl-CoA:benzylalcohol acetyltranferase-like protein OS=Arabidopsis thaliana OX=3702 GN=At3g30280 PE=4 SV=1	1.214	Up	0.0032807	At3g30280	48.699	1.137	1.198	1.142	1.002	0.917	0.945	0.829	0.769	0.815	1.063	1.151	1.129	chloroplast			GO:0016746 transferase activity, transferring acyl groups; GO:0016747 transferase activity, transferring acyl groups other than amino-acyl groups; GO:0003824 catalytic activity; GO:0016740 transferase activity;				IPR023213;	Chloramphenicol acetyltransferase-like domain;
Q39044	Vacuolar-processing enzyme beta-isozyme OS=Arabidopsis thaliana OX=3702 GN=bVPE PE=2 SV=3	1.201	Up	0.0059804	bVPE	53.827	1.101	1.178	1.17	0.96	0.911	1	0.922	0.888	0.851	1.032	1.036	1.005	vacuolar membrane	GO:0051603 proteolysis involved in cellular protein catabolic process; GO:0044265 cellular macromolecule catabolic process; GO:0044257 cellular protein catabolic process; GO:0044267 cellular protein metabolic process; GO:0016485 protein processing; GO:0044238 primary metabolic process; GO:0044237 cellular metabolic process; GO:0071704 organic substance metabolic process; GO:1901575 organic substa…	GO:0043226 organelle; GO:0043231 intracellular membrane-bounded organelle; GO:0043229 intracellular organelle; GO:0044464 cell part; GO:0005622 intracellular; GO:0005737 cytoplasm; GO:0005773 vacuole; GO:0000326 protein storage vacuole; GO:0044424 intracellular part; GO:0000322 storage vacuole; GO:0043227 membrane-bounded organelle; GO:0005623 cell; GO:0044444 cytoplasmic part; GO:0000325 plant-t…	GO:0004175 endopeptidase activity; GO:0070011 peptidase activity, acting on L-amino acid peptides; GO:0008234 cysteine-type peptidase activity; GO:0008233 peptidase activity; GO:0016787 hydrolase activity; GO:0004197 cysteine-type endopeptidase activity; GO:0003824 catalytic activity;	K01369	LGMN; legumain [EC:3.4.22.34]
A0A1P8BHC3	ARM repeat superfamily protein OS=Arabidopsis thaliana OX=3702 GN=At5g27970 PE=1 SV=1	1.256	Up	0.033561	At5g27970	178.84	1.205	1.359	1.073	0.984	0.933	0.979	0.89	0.86	0.952	0.916	0.853	1.009	nucleus			GO:0005488 binding;				IPR032817; IPR032691; IPR032629; IPR016024; IPR015403;	Mon2, C-terminal; Guanine nucleotide exchange factor, N-terminal; Mon2, dimerisation and cyclophilin-binding domain; Armadillo-type fold; Sec7, C-terminal;
P06525	Alcohol dehydrogenase class-P OS=Arabidopsis thaliana OX=3702 GN=ADH1 PE=1 SV=2	1.429	Up	7.7944e-05	ADH1	41.178	1.246	1.242	1.199	0.831	0.87	0.88	0.689	0.741	0.727	1.236	1.22	1.251	cytoplasm	GO:0050794 regulation of cellular process; GO:0001101 response to acid chemical; GO:1900039 positive regulation of cellular response to hypoxia; GO:0009628 response to abiotic stimulus; GO:1901700 response to oxygen-containing compound; GO:0043279 response to alkaloid; GO:0044699 single-organism process; GO:0031000 response to caffeine; GO:0032355 response to estradiol; GO:0080134 regulation of r…	GO:0016020 membrane; GO:0071944 cell periphery; GO:0044464 cell part; GO:0005622 intracellular; GO:0005737 cytoplasm; GO:0044424 intracellular part; GO:0005623 cell; GO:0005829 cytosol; GO:0005886 plasma membrane; GO:0044444 cytoplasmic part;	GO:1901265 nucleoside phosphate binding; GO:0046983 protein dimerization activity; GO:0043167 ion binding; GO:0005515 protein binding; GO:0000166 nucleotide binding; GO:0008270 zinc ion binding; GO:0016491 oxidoreductase activity; GO:0016614 oxidoreductase activity, acting on CH-OH group of donors; GO:1901363 heterocyclic compound binding; GO:0097159 organic cyclic compound binding; GO:0016616 ox…	K18857	ADH1; alcohol dehydrogenase class-P [EC:1.1.1.1]	ath00010 Glycolysis / Gluconeogenesis; ath00071 Fatty acid degradation; ath00350 Tyrosine metabolism; ath00592 alpha-Linolenic acid metabolism; ath01100 Metabolic pathways; ath01110 Biosynthesis of secondary metabolites	IPR011032; IPR016040; IPR013154; IPR013149;	GroES-like; NAD(P)-binding domain; Alcohol dehydrogenase, N-terminal; Alcohol dehydrogenase, C-terminal;
O82772	Probable inactive beta-glucosidase 25 OS=Arabidopsis thaliana OX=3702 GN=BGLU25 PE=2 SV=1	1.88	Up	0.00039535	BGLU25	59.807	1.782	1.704	1.538	0.846	0.869	0.957	0.591	0.657	0.731	0.807	0.785	0.797	vacuolar membrane	GO:0008152 metabolic process; GO:0044710 single-organism metabolic process; GO:1901135 carbohydrate derivative metabolic process; GO:0044699 single-organism process; GO:1901657 glycosyl compound metabolic process; GO:0044238 primary metabolic process; GO:0005975 carbohydrate metabolic process; GO:0071704 organic substance metabolic process;	GO:0043226 organelle; GO:0043231 intracellular membrane-bounded organelle; GO:0043229 intracellular organelle; GO:0005783 endoplasmic reticulum; GO:0044464 cell part; GO:0005622 intracellular; GO:0005737 cytoplasm; GO:0012505 endomembrane system; GO:0044424 intracellular part; GO:0043227 membrane-bounded organelle; GO:0005623 cell; GO:0044444 cytoplasmic part;	GO:0008422 beta-glucosidase activity; GO:0015926 glucosidase activity; GO:0004553 hydrolase activity, hydrolyzing O-glycosyl compounds; GO:0016787 hydrolase activity; GO:0003824 catalytic activity; GO:0016798 hydrolase activity, acting on glycosyl bonds;	K01188	E3.2.1.21; beta-glucosidase [EC:3.2.1.21]	ath00460 Cyanoamino acid metabolism; ath00500 Starch and sucrose metabolism; ath00940 Phenylpropanoid biosynthesis; ath01100 Metabolic pathways; ath01110 Biosynthesis of secondary metabolites	IPR017853; IPR013781;	Glycoside hydrolase superfamily; Glycoside hydrolase, catalytic domain;
F4INU4	Phototropic-responsive NPH3 family protein OS=Arabidopsis thaliana OX=3702 GN=RPT2 PE=3 SV=1	0.823	Down	0.0009043	RPT2	60.6	0.878	0.919	0.914	1.079	1.08	1.135	1.06	1.004	1.009	0.983	0.999	0.951	nucleus	GO:0050794 regulation of cellular process; GO:0044700 single organism signaling; GO:0051716 cellular response to stimulus; GO:0009637 response to blue light; GO:0009416 response to light stimulus; GO:0009628 response to abiotic stimulus; GO:0009606 tropism; GO:0044699 single-organism process; GO:0023052 signaling; GO:0050896 response to stimulus; GO:0009605 response to external stimulus; GO:00071…		GO:0005515 protein binding; GO:0004871 signal transducer activity; GO:0005488 binding;				IPR011333; IPR027356; IPR000210;	SKP1/BTB/POZ domain; NPH3 domain; BTB/POZ domain;
F4KAS3	Flavonol synthase 5 OS=Arabidopsis thaliana OX=3702 GN=FLS5 PE=3 SV=1	1.357	Up	0.020918	FLS5	37.092	1.28	1.508	1.147	0.959	0.946	0.995	0.79	0.7	0.853	0.998	0.87	1.031	cytoplasm	GO:0051555 flavonol biosynthetic process; GO:0046148 pigment biosynthetic process; GO:0051554 flavonol metabolic process; GO:0009813 flavonoid biosynthetic process; GO:0009416 response to light stimulus; GO:0044711 single-organism biosynthetic process; GO:1901615 organic hydroxy compound metabolic process; GO:0042440 pigment metabolic process; GO:0055114 oxidation-reduction process; GO:0009628 re…		GO:0045431 flavonol synthase activity; GO:0003824 catalytic activity; GO:0051213 dioxygenase activity; GO:0005488 binding; GO:0043167 ion binding; GO:0043169 cation binding; GO:0046872 metal ion binding; GO:0016705 oxidoreductase activity, acting on paired donors, with incorporation or reduction of molecular oxygen; GO:0016706 oxidoreductase activity, acting on paired donors, with incorporation o…	K05278	FLS; flavonol synthase [EC:1.14.11.23]	ath00941 Flavonoid biosynthesis; ath01100 Metabolic pathways; ath01110 Biosynthesis of secondary metabolites	IPR027443; IPR005123; IPR026992;	Isopenicillin N synthase-like; Oxoglutarate/iron-dependent dioxygenase; Non-haem dioxygenase N-terminal domain;
P24101	Peroxidase 33 OS=Arabidopsis thaliana OX=3702 GN=PER33 PE=1 SV=1	1.368	Up	7.8716e-05	PER33	38.941	0.981	0.989	0.949	0.725	0.717	0.692	1.317	1.363	1.359	0.917	0.864	0.934	extracellular	GO:0052200 response to host defenses; GO:0065008 regulation of biological quality; GO:0052173 response to defenses of other organism involved in symbiotic interaction; GO:0052169 pathogen-associated molecular pattern dependent modulation by symbiont of host innate immune response; GO:0048869 cellular developmental process; GO:0098542 defense response to other organism; GO:0032989 cellular compone…	GO:0043229 intracellular organelle; GO:0030312 external encapsulating structure; GO:0071944 cell periphery; GO:0005737 cytoplasm; GO:0044424 intracellular part; GO:0005623 cell; GO:0005576 extracellular region; GO:0043231 intracellular membrane-bounded organelle; GO:0043226 organelle; GO:0005622 intracellular; GO:0044464 cell part; GO:0005773 vacuole; GO:0009505 plant-type cell wall; GO:0005618 c…	GO:0097159 organic cyclic compound binding; GO:1901363 heterocyclic compound binding; GO:0020037 heme binding; GO:0003824 catalytic activity; GO:0005488 binding; GO:0043167 ion binding; GO:0016209 antioxidant activity; GO:0046872 metal ion binding; GO:0043169 cation binding; GO:0004601 peroxidase activity; GO:0046906 tetrapyrrole binding; GO:0016684 oxidoreductase activity, acting on peroxide as …	K00430	E1.11.1.7; peroxidase [EC:1.11.1.7]	ath00940 Phenylpropanoid biosynthesis; ath01100 Metabolic pathways; ath01110 Biosynthesis of secondary metabolites	IPR033905; IPR002016;	Secretory peroxidase; Haem peroxidase, plant/fungal/bacterial;
Q9LQP1	Dessication-induced 1VOC superfamily protein OS=Arabidopsis thaliana OX=3702 GN=F24B9.26 PE=2 SV=1	1.453	Up	5.7193e-05	F24B9.26	15.388	1.395	1.347	1.391	0.925	0.98	0.939	0.628	0.583	0.633	1.1	1.15	1.087	chloroplast	GO:0016310 phosphorylation; GO:0008152 metabolic process; GO:0044237 cellular metabolic process; GO:0006793 phosphorus metabolic process; GO:0009987 cellular process; GO:0006796 phosphate-containing compound metabolic process;		GO:0016301 kinase activity; GO:0003824 catalytic activity; GO:0016740 transferase activity; GO:0016772 transferase activity, transferring phosphorus-containing groups;				IPR025870; IPR029068;	Glyoxalase-like domain; Glyoxalase/Bleomycin resistance protein/Dihydroxybiphenyl dioxygenase;
P43287	Aquaporin PIP2-2 OS=Arabidopsis thaliana OX=3702 GN=PIP2-2 PE=1 SV=2	0.826	Down	0.0126237	PIP2-2	30.453	0.834		0.854	1.04		1.003	1.103		1.185	0.991		0.965	plasma membrane	GO:0006833 water transport; GO:0009414 response to water deprivation; GO:0001101 response to acid chemical; GO:0034220 ion transmembrane transport; GO:0006950 response to stress; GO:0009628 response to abiotic stimulus; GO:1901700 response to oxygen-containing compound; GO:0044699 single-organism process; GO:0097305 response to alcohol; GO:0010033 response to organic substance; GO:0050896 respons…	GO:0043229 intracellular organelle; GO:0016020 membrane; GO:0031226 intrinsic component of plasma membrane; GO:0071944 cell periphery; GO:0030054 cell junction; GO:0005737 cytoplasm; GO:0031224 intrinsic component of membrane; GO:0044424 intracellular part; GO:0005887 integral component of plasma membrane; GO:0005623 cell; GO:0005911 cell-cell junction; GO:0016021 integral component of membrane; …	GO:0003723 RNA binding; GO:0022803 passive transmembrane transporter activity; GO:0022892 substrate-specific transporter activity; GO:0015267 channel activity; GO:0022891 substrate-specific transmembrane transporter activity; GO:1901363 heterocyclic compound binding; GO:0097159 organic cyclic compound binding; GO:0003729 mRNA binding; GO:0022838 substrate-specific channel activity; GO:0005488 bin…	K09872	PIP; aquaporin PIP		IPR023271;	Aquaporin-like;
O81004	GTP-binding protein At2g22870 OS=Arabidopsis thaliana OX=3702 GN=EMB2001 PE=2 SV=2	0.833	Down	0.049604	EMB2001	33.692	0.877	0.873		1.006	1.094		1.194	1.121		0.904	0.909		chloroplast		GO:0044424 intracellular part; GO:0005623 cell; GO:0044464 cell part; GO:0005622 intracellular; GO:0005737 cytoplasm;	GO:1901265 nucleoside phosphate binding; GO:0001882 nucleoside binding; GO:0043167 ion binding; GO:0000166 nucleotide binding; GO:1901363 heterocyclic compound binding; GO:0097159 organic cyclic compound binding; GO:0032549 ribonucleoside binding; GO:0097367 carbohydrate derivative binding; GO:0032553 ribonucleotide binding; GO:0005488 binding; GO:0032550 purine ribonucleoside binding; GO:0046872…	K03978	engB; GTP-binding protein		IPR006073; IPR027417; IPR030393;	GTP binding domain; P-loop containing nucleoside triphosphate hydrolase; EngB-type guanine nucleotide-binding (G) domain;
O64835	At2g23670/F26B6.32 OS=Arabidopsis thaliana OX=3702 GN=YCF37 PE=2 SV=1	1.214	Up	0.00025765	YCF37	17.078	1.056	1.091	1.068	0.892	0.896	0.861	1.091	1.018	1.026	0.939	0.959	1	chloroplast		GO:0043229 intracellular organelle; GO:0016020 membrane; GO:0009535 chloroplast thylakoid membrane; GO:0044434 chloroplast part; GO:0005737 cytoplasm; GO:0044446 intracellular organelle part; GO:0009534 chloroplast thylakoid; GO:0042651 thylakoid membrane; GO:0044435 plastid part; GO:0044424 intracellular part; GO:0005623 cell; GO:0044422 organelle part; GO:0009507 chloroplast; GO:0034357 photosy…
O04005	1-Cys peroxiredoxin PER1 OS=Arabidopsis thaliana OX=3702 GN=PER1 PE=2 SV=1	1.211	Up	0.00021909	PER1	24.081	1.189	1.179	1.174	1.001	0.972	0.952	0.736	0.79	0.757	1.149	1.093	1.125	cytoskeleton	GO:0000003 reproduction; GO:0050794 regulation of cellular process; GO:0044707 single-multicellular organism process; GO:0001101 response to acid chemical; GO:0021700 developmental maturation; GO:0065008 regulation of biological quality; GO:0022414 reproductive process; GO:0009628 response to abiotic stimulus; GO:0045454 cell redox homeostasis; GO:1901700 response to oxygen-containing compound; G…	GO:0043226 organelle; GO:0043231 intracellular membrane-bounded organelle; GO:0043229 intracellular organelle; GO:0005634 nucleus; GO:0044464 cell part; GO:0005622 intracellular; GO:0005737 cytoplasm; GO:0044424 intracellular part; GO:0043227 membrane-bounded organelle; GO:0005623 cell;	GO:0003824 catalytic activity; GO:0008379 thioredoxin peroxidase activity; GO:0051920 peroxiredoxin activity; GO:0016209 antioxidant activity; GO:0004601 peroxidase activity; GO:0016491 oxidoreductase activity; GO:0016684 oxidoreductase activity, acting on peroxide as acceptor;	K11188	PRDX6; peroxiredoxin 6, 1-Cys peroxiredoxin [EC:1.11.1.7 1.11.1.15 3.1.1.-]	ath00940 Phenylpropanoid biosynthesis; ath01100 Metabolic pathways; ath01110 Biosynthesis of secondary metabolites	IPR019479; IPR000866; IPR012336; IPR013766;	Peroxiredoxin, C-terminal; Alkyl hydroperoxide reductase subunit C/ Thiol specific antioxidant; Thioredoxin-like fold; Thioredoxin domain;
Q96274	Major latex homologue type2 OS=Arabidopsis thaliana OX=3702 GN=MLP2 PE=2 SV=1	1.554	Up	7.1175e-07	MLP2	17.892	1.351	1.381	1.388	0.893	0.88	0.879	0.606	0.569	0.56	1.187	1.213	1.214	cytoplasm	GO:0006952 defense response; GO:0050896 response to stimulus; GO:0006950 response to stress; GO:0009607 response to biotic stimulus;						IPR000916; IPR023393;	Bet v I/Major latex protein; START-like domain;
Q94A08	Probable galactinol--sucrose galactosyltransferase 2 OS=Arabidopsis thaliana OX=3702 GN=RFS2 PE=2 SV=2	1.225	Up	0.0035758	RFS2	85.142	1.063	1.09	1.099	0.865	0.941	0.849	0.984	0.891	1.003	1.043	1.099	1.045	chloroplast	GO:0034484 raffinose catabolic process; GO:0044724 single-organism carbohydrate catabolic process; GO:0006950 response to stress; GO:0009628 response to abiotic stimulus; GO:0044712 single-organism catabolic process; GO:0009313 oligosaccharide catabolic process; GO:0044699 single-organism process; GO:0050896 response to stimulus; GO:0044238 primary metabolic process; GO:0005975 carbohydrate metab…	GO:0009506 plasmodesma; GO:0005911 cell-cell junction; GO:0030054 cell junction; GO:0055044 symplast;	GO:0052692 raffinose alpha-galactosidase activity; GO:0003824 catalytic activity; GO:0015925 galactosidase activity; GO:0016798 hydrolase activity, acting on glycosyl bonds; GO:0004553 hydrolase activity, hydrolyzing O-glycosyl compounds; GO:0016757 transferase activity, transferring glycosyl groups; GO:0016787 hydrolase activity; GO:0016740 transferase activity; GO:0004557 alpha-galactosidase ac…	K06617	E2.4.1.82; raffinose synthase [EC:2.4.1.82]	ath00052 Galactose metabolism; ath01100 Metabolic pathways	IPR013785; IPR017853;	Aldolase-type TIM barrel; Glycoside hydrolase superfamily;
Q9ZR03	Cytochrome b6-f complex iron-sulfur subunit, chloroplastic OS=Arabidopsis thaliana OX=3702 GN=petC PE=1 SV=1	0.833	Down	1.79257e-05	petC	24.366	0.961	0.952	0.946	1.139	1.137	1.158	0.915	0.899	0.909	1.02	1.033	1.018	chloroplast	GO:0009416 response to light stimulus; GO:0006950 response to stress; GO:0042742 defense response to bacterium; GO:0009628 response to abiotic stimulus; GO:0055114 oxidation-reduction process; GO:0044763 single-organism cellular process; GO:0098542 defense response to other organism; GO:0044699 single-organism process; GO:0019684 photosynthesis, light reaction; GO:0043207 response to external bio…	GO:0016020 membrane; GO:0009535 chloroplast thylakoid membrane; GO:0044434 chloroplast part; GO:0071944 cell periphery; GO:0005737 cytoplasm; GO:0009534 chloroplast thylakoid; GO:0042651 thylakoid membrane; GO:0031224 intrinsic component of membrane; GO:0032991 macromolecular complex; GO:0044424 intracellular part; GO:0005623 cell; GO:0009941 chloroplast envelope; GO:0044422 organelle part; GO:00…	GO:0046028 electron transporter, transferring electrons from cytochrome b6/f complex of photosystem II activity; GO:0051537 2 iron, 2 sulfur cluster binding; GO:0016679 oxidoreductase activity, acting on diphenols and related substances as donors; GO:0043167 ion binding; GO:0005515 protein binding; GO:0016491 oxidoreductase activity; GO:0009055 electron carrier activity; GO:0052880 oxidoreductase…	K02636	petC; cytochrome b6-f complex iron-sulfur subunit [EC:1.10.9.1]	ath00195 Photosynthesis; ath01100 Metabolic pathways	IPR017941; IPR005805; IPR014909;	Rieske [2Fe-2S] iron-sulphur domain; Rieske iron-sulphur protein, C-terminal; Cytochrome b6-f complex Fe-S subunit;
B3H4S6	Dicarboxylate transporter 1 OS=Arabidopsis thaliana OX=3702 GN=DiT1 PE=4 SV=1	0.805	Down	6.3144e-05	DiT1	59.026	0.918	0.901	0.939	1.133	1.146	1.147	0.964	0.945	0.928	0.97	0.956	0.968	chloroplast	GO:0006810 transport; GO:0055085 transmembrane transport; GO:0006812 cation transport; GO:0006811 ion transport; GO:0030001 metal ion transport; GO:0051179 localization; GO:0015672 monovalent inorganic cation transport; GO:0006814 sodium ion transport; GO:0051234 establishment of localization;	GO:0031224 intrinsic component of membrane; GO:0016020 membrane; GO:0016021 integral component of membrane; GO:0044425 membrane part;	GO:0005215 transporter activity;
Q9SHR7	Chlorophyll a-b binding protein 2.1, chloroplastic OS=Arabidopsis thaliana OX=3702 GN=LHCB2.1 PE=1 SV=1	0.766	Down	6.3605e-05	LHCB2.1	28.649	0.829	0.851	0.839	1.073	1.124	1.092	0.849	0.89	0.889	1.242	1.267	1.253	chloroplast	GO:0065008 regulation of biological quality; GO:0001101 response to acid chemical; GO:0009891 positive regulation of biosynthetic process; GO:0044237 cellular metabolic process; GO:0071215 cellular response to abscisic acid stimulus; GO:0090333 regulation of stomatal closure; GO:0008152 metabolic process; GO:0009415 response to water; GO:0006091 generation of precursor metabolites and energy; GO:…	GO:0016020 membrane; GO:0009535 chloroplast thylakoid membrane; GO:0044434 chloroplast part; GO:0098796 membrane protein complex; GO:0005737 cytoplasm; GO:0009534 chloroplast thylakoid; GO:0042651 thylakoid membrane; GO:0031224 intrinsic component of membrane; GO:0032991 macromolecular complex; GO:0044424 intracellular part; GO:0005623 cell; GO:0009941 chloroplast envelope; GO:0044422 organelle p…	GO:0097159 organic cyclic compound binding; GO:1901363 heterocyclic compound binding; GO:0005488 binding; GO:0043167 ion binding; GO:0046872 metal ion binding; GO:0031409 pigment binding; GO:0043169 cation binding; GO:0046906 tetrapyrrole binding; GO:0016168 chlorophyll binding;	K08913	LHCB2; light-harvesting complex II chlorophyll a/b binding protein 2	ath00196 Photosynthesis - antenna proteins; ath01100 Metabolic pathways	IPR023329;	Chlorophyll a/b binding protein domain;
Q9ZQI2	Casparian strip membrane protein 3 OS=Arabidopsis thaliana OX=3702 GN=CASP3 PE=1 SV=1	0.806	Down	0.00272	CASP3	24.161	0.981	1.004	0.992	1.239	1.294	1.16	0.783	0.761	0.858	1.055	1.001	1.03	plasma membrane	GO:0044085 cellular component biogenesis; GO:0007043 cell-cell junction assembly; GO:0016043 cellular component organization; GO:0034329 cell junction assembly; GO:0045216 cell-cell junction organization; GO:0044763 single-organism cellular process; GO:0044699 single-organism process; GO:0071555 cell wall organization; GO:0042545 cell wall modification; GO:0071554 cell wall organization or biogen…	GO:0016020 membrane; GO:0048226 Casparian strip; GO:0044462 external encapsulating structure part; GO:0030312 external encapsulating structure; GO:0044425 membrane part; GO:0044464 cell part; GO:0071944 cell periphery; GO:0044426 cell wall part; GO:0009531 secondary cell wall; GO:0031224 intrinsic component of membrane; GO:0009505 plant-type cell wall; GO:0005618 cell wall; GO:0005623 cell; GO:00…	GO:0005515 protein binding; GO:0042802 identical protein binding; GO:0042803 protein homodimerization activity; GO:0005488 binding; GO:0046983 protein dimerization activity;				IPR006702;	Domain of unknown function DUF588;
Q9ZPW9	Non-specific lipid-transfer protein 8 OS=Arabidopsis thaliana OX=3702 GN=LTP8 PE=3 SV=1	0.752	Down	2.6719e-06	LTP8	11.789	0.936	0.928	0.941	1.24	1.229	1.262	0.921	0.949	0.868	0.939	0.923	0.975	chloroplast	GO:0006810 transport; GO:0006869 lipid transport; GO:1902578 single-organism localization; GO:0044699 single-organism process; GO:0010876 lipid localization; GO:0071702 organic substance transport; GO:0033036 macromolecule localization; GO:0051179 localization; GO:0044765 single-organism transport; GO:0051234 establishment of localization;	GO:0016020 membrane;	GO:0008289 lipid binding; GO:0005488 binding;				IPR016140;	Bifunctional inhibitor/plant lipid transfer protein/seed storage helical domain;
Q96318	12S seed storage protein CRC OS=Arabidopsis thaliana OX=3702 GN=CRC PE=1 SV=1	2.23	Up	4.9348e-06	CRC	58.235	1.432	1.46	1.497	0.689	0.647	0.632	0.649	0.617	0.631	1.255	1.3	1.302	chloroplast	GO:0000003 reproduction; GO:0044707 single-multicellular organism process; GO:0001101 response to acid chemical; GO:0021700 developmental maturation; GO:0022414 reproductive process; GO:0071310 cellular response to organic substance; GO:1901700 response to oxygen-containing compound; GO:0048316 seed development; GO:0044699 single-organism process; GO:0009791 post-embryonic development; GO:0050896…	GO:0043226 organelle; GO:0043231 intracellular membrane-bounded organelle; GO:0043229 intracellular organelle; GO:0044464 cell part; GO:0005622 intracellular; GO:0005737 cytoplasm; GO:0005773 vacuole; GO:0044424 intracellular part; GO:0000326 protein storage vacuole; GO:0000322 storage vacuole; GO:0043227 membrane-bounded organelle; GO:0005623 cell; GO:0044444 cytoplasmic part; GO:0000325 plant-t…	GO:0045735 nutrient reservoir activity;				IPR011051; IPR006045; IPR014710;	RmlC-like cupin domain; Cupin 1; RmlC-like jelly roll fold;
A8MRI5	HISTIDINE BIOSYNTHESIS 6B OS=Arabidopsis thaliana OX=3702 GN=HISN6B PE=3 SV=1	1.241	Up	0.0068033	HISN6B	40.665	1.08	1.149	1.209	0.962	0.93	0.879	1.002	0.953	0.903	0.958	0.972	1.017	chloroplast	GO:0006725 cellular aromatic compound metabolic process; GO:0016053 organic acid biosynthetic process; GO:0052803 imidazole-containing compound metabolic process; GO:0044699 single-organism process; GO:0009058 biosynthetic process; GO:0000105 histidine biosynthetic process; GO:1901566 organonitrogen compound biosynthetic process; GO:0044237 cellular metabolic process; GO:0071704 organic substance…		GO:0097159 organic cyclic compound binding; GO:1901363 heterocyclic compound binding; GO:0016769 transferase activity, transferring nitrogenous groups; GO:0003824 catalytic activity; GO:0005488 binding; GO:0043167 ion binding; GO:0043168 anion binding; GO:0008483 transaminase activity; GO:0004400 histidinol-phosphate transaminase activity; GO:0048037 cofactor binding; GO:0016740 transferase activ…	K00817	hisC; histidinol-phosphate aminotransferase [EC:2.6.1.9]	ath00340 Histidine metabolism; ath00350 Tyrosine metabolism; ath00360 Phenylalanine metabolism; ath00400 Phenylalanine, tyrosine and tryptophan biosynthesis; ath00960 Tropane, piperidine and pyridine alkaloid biosynthesis; ath01100 Metabolic pathways; ath01110 Biosynthesis of secondary metabolites; ath01230 Biosynthesis of amino acids	IPR004839; IPR015424; IPR015421; IPR015422;	Aminotransferase, class I/classII; Pyridoxal phosphate-dependent transferase; Pyridoxal phosphate-dependent transferase, major region, subdomain 1; Pyridoxal phosphate-dependent transferase, major region, subdomain 2;
Q9LIF9	Beta-glucosidase 19 OS=Arabidopsis thaliana OX=3702 GN=BGLU19 PE=2 SV=1	1.392	Up	1.68512e-05	BGLU19	60.014	1.337	1.296	1.34	0.941	0.949	0.964	0.661	0.685	0.677	1.074	1.095	1.057	vacuolar membrane	GO:0008152 metabolic process; GO:0044710 single-organism metabolic process; GO:1901135 carbohydrate derivative metabolic process; GO:0044699 single-organism process; GO:1901657 glycosyl compound metabolic process; GO:0044238 primary metabolic process; GO:0005975 carbohydrate metabolic process; GO:0071704 organic substance metabolic process;	GO:0005788 endoplasmic reticulum lumen; GO:0043229 intracellular organelle; GO:0005783 endoplasmic reticulum; GO:0005737 cytoplasm; GO:0044446 intracellular organelle part; GO:0012505 endomembrane system; GO:0044424 intracellular part; GO:0005623 cell; GO:0044422 organelle part; GO:0043226 organelle; GO:0043231 intracellular membrane-bounded organelle; GO:0031974 membrane-enclosed lumen; GO:00700…	GO:0003824 catalytic activity; GO:0016798 hydrolase activity, acting on glycosyl bonds; GO:0015926 glucosidase activity; GO:0008422 beta-glucosidase activity; GO:0004553 hydrolase activity, hydrolyzing O-glycosyl compounds; GO:0016787 hydrolase activity; GO:0102483 scopolin beta-glucosidase activity;	K01188	E3.2.1.21; beta-glucosidase [EC:3.2.1.21]	ath00460 Cyanoamino acid metabolism; ath00500 Starch and sucrose metabolism; ath00940 Phenylpropanoid biosynthesis; ath01100 Metabolic pathways; ath01110 Biosynthesis of secondary metabolites	IPR017853; IPR013781;	Glycoside hydrolase superfamily; Glycoside hydrolase, catalytic domain;
Q9FZK4	Nuclear transport factor 2A OS=Arabidopsis thaliana OX=3702 GN=NTF2A PE=1 SV=1	0.788	Down	0.012637	NTF2A	13.527		0.859	0.903		1.106	1.129		1.04	1.01		1.009	0.975	chloroplast	GO:0046907 intracellular transport; GO:0072594 establishment of protein localization to organelle; GO:0017038 protein import; GO:1902593 single-organism nuclear import; GO:0044699 single-organism process; GO:0071702 organic substance transport; GO:0051169 nuclear transport; GO:0015031 protein transport; GO:1902582 single-organism intracellular transport; GO:0051641 cellular localization; GO:00512…	GO:0043229 intracellular organelle; GO:0005635 nuclear envelope; GO:0005737 cytoplasm; GO:0031967 organelle envelope; GO:0044446 intracellular organelle part; GO:0012505 endomembrane system; GO:0044424 intracellular part; GO:0005623 cell; GO:0044422 organelle part; GO:0043231 intracellular membrane-bounded organelle; GO:0043226 organelle; GO:0005634 nucleus; GO:0005622 intracellular; GO:0044464 c…					IPR002075; IPR018222; IPR032710;	Nuclear transport factor 2; Nuclear transport factor 2, eukaryote; NTF2-like domain;
A0A1P8B070	Aldolase superfamily protein OS=Arabidopsis thaliana OX=3702 GN=At2g26800 PE=4 SV=1	0.833	Down	0.00162393	At2g26800	41.391	0.901		0.901	1.074		1.09	1.071		1.017	0.959		1.007	cytoplasm			GO:0003824 catalytic activity;	K01640	E4.1.3.4, HMGCL, hmgL; hydroxymethylglutaryl-CoA lyase [EC:4.1.3.4]	ath00072 Synthesis and degradation of ketone bodies; ath00280 Valine, leucine and isoleucine degradation; ath00650 Butanoate metabolism; ath01100 Metabolic pathways; ath04146 Peroxisome	IPR013785; IPR000891;	Aldolase-type TIM barrel; Pyruvate carboxyltransferase;
F4I529	Calreticulin OS=Arabidopsis thaliana OX=3702 GN=CRT1a PE=3 SV=1	0.829	Down	7.8479e-05	CRT1a	49.142	0.961	0.983	0.989	1.191	1.184	1.163	0.964	0.947	0.961	0.905	0.91	0.91	vacuolar membrane	GO:0006457 protein folding; GO:0009987 cellular process;	GO:0043226 organelle; GO:0043231 intracellular membrane-bounded organelle; GO:0043229 intracellular organelle; GO:0005783 endoplasmic reticulum; GO:0044464 cell part; GO:0005622 intracellular; GO:0005737 cytoplasm; GO:0012505 endomembrane system; GO:0044424 intracellular part; GO:0043227 membrane-bounded organelle; GO:0005623 cell; GO:0044444 cytoplasmic part;	GO:0043169 cation binding; GO:0046872 metal ion binding; GO:0005515 protein binding; GO:0005509 calcium ion binding; GO:0051082 unfolded protein binding; GO:0005488 binding; GO:0043167 ion binding;	K08057	CALR; calreticulin	ath04141 Protein processing in endoplasmic reticulum; ath04145 Phagosome	IPR009033; IPR013320;	Calreticulin/calnexin, P domain; Concanavalin A-like lectin/glucanase domain;
Q9LE06	Methionine aminotransferase BCAT4 OS=Arabidopsis thaliana OX=3702 GN=BCAT4 PE=1 SV=1	1.263	Up	0.0165812	BCAT4	39.018	1.02	1.086	1.143	0.778	0.918	0.876	0.779	0.854	0.878	1.465	1.169	1.121	cytoplasm	GO:0019760 glucosinolate metabolic process; GO:0009628 response to abiotic stimulus; GO:0044699 single-organism process; GO:0009058 biosynthetic process; GO:1901566 organonitrogen compound biosynthetic process; GO:0050896 response to stimulus; GO:0044237 cellular metabolic process; GO:0044272 sulfur compound biosynthetic process; GO:0071704 organic substance metabolic process; GO:0009611 response…	GO:0044464 cell part; GO:0005622 intracellular; GO:0005737 cytoplasm; GO:0044424 intracellular part; GO:0005623 cell; GO:0005829 cytosol; GO:0044444 cytoplasmic part;	GO:0004084 branched-chain-amino-acid transaminase activity; GO:0010326 methionine-oxo-acid transaminase activity; GO:0016769 transferase activity, transferring nitrogenous groups; GO:0008483 transaminase activity; GO:0016740 transferase activity; GO:0003824 catalytic activity;	K21346	BCAT4; methionine transaminase [EC:2.6.1.88]	ath00966 Glucosinolate biosynthesis; ath01110 Biosynthesis of secondary metabolites; ath01210 2-Oxocarboxylic acid metabolism
Q56ZZ7	Plastidic glucose transporter 4 OS=Arabidopsis thaliana OX=3702 GN=At5g16150 PE=1 SV=2	0.824	Down	0.0074445	At5g16150	56.969	0.802	0.887	0.888	1.059	1.064	1.003	0.984	0.953	0.979	1.131	1.141	1.145	mitochondria	GO:0035428 hexose transmembrane transport; GO:0015749 monosaccharide transport; GO:0044699 single-organism process; GO:0071702 organic substance transport; GO:0006818 hydrogen transport; GO:0015992 proton transport; GO:1904659 glucose transmembrane transport; GO:0051234 establishment of localization; GO:0006810 transport; GO:0055085 transmembrane transport; GO:0034219 carbohydrate transmembrane t…	GO:0043229 intracellular organelle; GO:0016020 membrane; GO:0031090 organelle membrane; GO:0044434 chloroplast part; GO:0009526 plastid envelope; GO:0031967 organelle envelope; GO:0044446 intracellular organelle part; GO:0005737 cytoplasm; GO:0044435 plastid part; GO:0031224 intrinsic component of membrane; GO:0044424 intracellular part; GO:0005623 cell; GO:0016021 integral component of membrane;…	GO:0015294 solute:cation symporter activity; GO:0022804 active transmembrane transporter activity; GO:0015291 secondary active transmembrane transporter activity; GO:0005402 cation:sugar symporter activity; GO:0005355 glucose transmembrane transporter activity; GO:0015075 ion transmembrane transporter activity; GO:0051119 sugar transmembrane transporter activity; GO:0015293 symporter activity; GO…				IPR020846;	Major facilitator superfamily domain;
F4JMT8	Glycine-rich protein OS=Arabidopsis thaliana OX=3702 GN=At4g29020 PE=4 SV=1	0.827	Down	0.0027965	At4g29020	9.9143	0.958	0.976		1.165	1.174		0.933	0.913		0.973	0.968		extracellular
F4J5Q0	5'-3' exonuclease family protein OS=Arabidopsis thaliana OX=3702 GN=At3g52050 PE=4 SV=1	1.273	Up	0.022897	At3g52050	40.244		1.144	1.065		0.859	0.876		0.994	1.021		0.998	1.033	chloroplast	GO:0008152 metabolic process; GO:0006725 cellular aromatic compound metabolic process; GO:0090304 nucleic acid metabolic process; GO:0046483 heterocycle metabolic process; GO:0006139 nucleobase-containing compound metabolic process; GO:1901360 organic cyclic compound metabolic process; GO:0006807 nitrogen compound metabolic process; GO:0034641 cellular nitrogen compound metabolic process; GO:0043…		GO:0097159 organic cyclic compound binding; GO:1901363 heterocyclic compound binding; GO:0003677 DNA binding; GO:0003824 catalytic activity; GO:0005488 binding; GO:0003676 nucleic acid binding; GO:0016788 hydrolase activity, acting on ester bonds; GO:0004518 nuclease activity; GO:0004527 exonuclease activity; GO:0016787 hydrolase activity;				IPR002421; IPR020045; IPR020046; IPR029060;	5'-3' exonuclease, N-terminal; 5'-3' exonuclease, C-terminal domain; 5'-3' exonuclease, alpha-helical arch, N-terminal; PIN domain-like;
A0A1P8BD35	PEBP (Phosphatidylethanolamine-binding protein) family protein OS=Arabidopsis thaliana OX=3702 GN=At5g01300 PE=4 SV=1	1.259	Up	0.00041692	At5g01300	15.538	1.194	1.227	1.155	0.936	0.97	0.935	0.717	0.711	0.756	1.175	1.14	1.152	cytoplasm
Q9SRY5	Glutathione S-transferase F7 OS=Arabidopsis thaliana OX=3702 GN=GSTF7 PE=2 SV=3	0.8	Down	0.00039539	GSTF7	23.598	0.784	0.79	0.771	1.01	0.946	0.974	1.144	1.107	1.159	1.058	1.162	1.088	chloroplast	GO:0009628 response to abiotic stimulus; GO:0098542 defense response to other organism; GO:0044699 single-organism process; GO:0043207 response to external biotic stimulus; GO:0050896 response to stimulus; GO:0044237 cellular metabolic process; GO:0051707 response to other organism; GO:0045087 innate immune response; GO:0009607 response to biotic stimulus; GO:0009605 response to external stimulus…	GO:0043226 organelle; GO:0043231 intracellular membrane-bounded organelle; GO:0043229 intracellular organelle; GO:0005634 nucleus; GO:0044464 cell part; GO:0005622 intracellular; GO:0005737 cytoplasm; GO:0005773 vacuole; GO:0044424 intracellular part; GO:0043227 membrane-bounded organelle; GO:0005623 cell; GO:0005829 cytosol; GO:0044444 cytoplasmic part;	GO:0043167 ion binding; GO:0005515 protein binding; GO:0005507 copper ion binding; GO:0033218 amide binding; GO:0043295 glutathione binding; GO:1900750 oligopeptide binding; GO:1901681 sulfur compound binding; GO:0004364 glutathione transferase activity; GO:0072341 modified amino acid binding; GO:0046914 transition metal ion binding; GO:0003824 catalytic activity; GO:0042277 peptide binding; GO:0…	K00799	GST, gst; glutathione S-transferase [EC:2.5.1.18]	ath00480 Glutathione metabolism; ath01100 Metabolic pathways	IPR004046; IPR010987; IPR004045; IPR012336; IPR034347;	Glutathione S-transferase, C-terminal; Glutathione S-transferase, C-terminal-like; Glutathione S-transferase, N-terminal; Thioredoxin-like fold; Glutathione S-transferases Phi, C-terminal;
A0A1P8B6D0	Photosystem I subunit l OS=Arabidopsis thaliana OX=3702 GN=PSAL PE=4 SV=1	0.768	Down	6.167e-05	PSAL	30.441	0.897	0.939	0.902	1.18	1.198	1.185	0.91	0.865	0.887	1.05	1.039	1.035	mitochondria	GO:0008152 metabolic process; GO:0044237 cellular metabolic process; GO:0009987 cellular process; GO:0015979 photosynthesis;	GO:0016020 membrane; GO:0098796 membrane protein complex; GO:0032991 macromolecular complex; GO:0044424 intracellular part; GO:0005623 cell; GO:0034357 photosynthetic membrane; GO:0009521 photosystem; GO:0009538 photosystem I reaction center; GO:0044464 cell part; GO:0005622 intracellular; GO:0044425 membrane part; GO:0009579 thylakoid; GO:0043234 protein complex; GO:0044436 thylakoid part; GO:00…		K02699	psaL; photosystem I subunit XI	ath00195 Photosynthesis	IPR003757;	Photosystem I PsaL, reaction centre subunit XI;
Q9LQQ4	Histone H2B.1 OS=Arabidopsis thaliana OX=3702 GN=At1g07790 PE=1 SV=3	0.831	Down	0.00076246	At1g07790	16.402	0.893	0.903	0.908	1.074	1.125	1.054	1.161	1.092	1.154	0.859	0.881	0.872	nucleus		GO:0043229 intracellular organelle; GO:0043232 intracellular non-membrane-bounded organelle; GO:0044446 intracellular organelle part; GO:0005737 cytoplasm; GO:0032991 macromolecular complex; GO:0044424 intracellular part; GO:0005623 cell; GO:0044422 organelle part; GO:0044427 chromosomal part; GO:0000786 nucleosome; GO:0009507 chloroplast; GO:0043228 non-membrane-bounded organelle; GO:0043231 int…	GO:0097159 organic cyclic compound binding; GO:1901363 heterocyclic compound binding; GO:0003677 DNA binding; GO:0046982 protein heterodimerization activity; GO:0005488 binding; GO:0046983 protein dimerization activity; GO:0003676 nucleic acid binding; GO:0005515 protein binding;	K11252	H2B; histone H2B		IPR009072; IPR007125;	Histone-fold; Histone H2A/H2B/H3;
Q9LD90	H/ACA ribonucleoprotein complex subunit 4 OS=Arabidopsis thaliana OX=3702 GN=CBF5 PE=1 SV=1	1.439	Up	0.00189867	CBF5	63.026	1.109	1.224	1.116	0.853	0.746	0.797	1.084	1.128	1.144	0.934	0.861	0.909	cytoplasm	GO:0031123 RNA 3'-end processing; GO:0044085 cellular component biogenesis; GO:0022613 ribonucleoprotein complex biogenesis; GO:0006725 cellular aromatic compound metabolic process; GO:0000154 rRNA modification; GO:0000495 box H/ACA snoRNA 3'-end processing; GO:0009451 RNA modification; GO:0044237 cellular metabolic process; GO:0043628 ncRNA 3'-end processing; GO:0071704 organic substance metabol…	GO:0030054 cell junction; GO:0005737 cytoplasm; GO:0031429 box H/ACA snoRNP complex; GO:0032991 macromolecular complex; GO:0044424 intracellular part; GO:0005911 cell-cell junction; GO:0005623 cell; GO:0055044 symplast; GO:0044422 organelle part; GO:0043228 non-membrane-bounded organelle; GO:0031974 membrane-enclosed lumen; GO:1902494 catalytic complex; GO:0009506 plasmodesma; GO:0070013 intracel…	GO:0097159 organic cyclic compound binding; GO:1901363 heterocyclic compound binding; GO:0003723 RNA binding; GO:0016853 isomerase activity; GO:0003824 catalytic activity; GO:0005488 binding; GO:0003676 nucleic acid binding; GO:0016866 intramolecular transferase activity; GO:0009982 pseudouridine synthase activity;	K11131	DKC1, NOLA4, CBF5; H/ACA ribonucleoprotein complex subunit 4 [EC:5.4.99.-]	ath03008 Ribosome biogenesis in eukaryotes	IPR020103; IPR015947; IPR002478; IPR032819; IPR004521; IPR002501; IPR012960;	Pseudouridine synthase, catalytic domain; PUA-like domain; PUA domain; tRNA pseudouridylate synthase B, C-terminal; Uncharacterised domain CHP00451; Pseudouridine synthase II, N-terminal; Dyskerin-like;
F4JQG6	Vicilin-like seed storage protein At4g36700 OS=Arabidopsis thaliana OX=3702 GN=At4g36700 PE=3 SV=1	1.46	Up	2.1873e-07	At4g36700	59.084	1.182	1.197	1.18	0.812	0.807	0.819	0.797	0.795	0.802	1.261	1.203	1.227	vacuolar membrane			GO:0045735 nutrient reservoir activity;				IPR011051; IPR006045; IPR014710;	RmlC-like cupin domain; Cupin 1; RmlC-like jelly roll fold;
F4KDZ4	Malate dehydrogenase OS=Arabidopsis thaliana OX=3702 GN=PMDH2 PE=3 SV=1	0.832	Down	0.00075758	PMDH2	34.975	0.953	0.978	0.919	1.13	1.161	1.135	0.934	0.931	0.938	1.046	1.034	1.024	cytoplasm	GO:0072350 tricarboxylic acid metabolic process; GO:0043648 dicarboxylic acid metabolic process; GO:0055114 oxidation-reduction process; GO:0044281 small molecule metabolic process; GO:0006099 tricarboxylic acid cycle; GO:0044763 single-organism cellular process; GO:0044699 single-organism process; GO:0005975 carbohydrate metabolic process; GO:0044238 primary metabolic process; GO:0045333 cellula…		GO:0016614 oxidoreductase activity, acting on CH-OH group of donors; GO:0016616 oxidoreductase activity, acting on the CH-OH group of donors, NAD or NADP as acceptor; GO:0016615 malate dehydrogenase activity; GO:0003824 catalytic activity; GO:0030060 L-malate dehydrogenase activity; GO:0016491 oxidoreductase activity;	K00026	MDH2; malate dehydrogenase [EC:1.1.1.37]	ath00020 Citrate cycle (TCA cycle); ath00270 Cysteine and methionine metabolism; ath00620 Pyruvate metabolism; ath00630 Glyoxylate and dicarboxylate metabolism; ath00710 Carbon fixation in photosynthetic organisms; ath01100 Metabolic pathways; ath01110 Biosynthesis of secondary metabolites; ath01200 Carbon metabolism	IPR022383; IPR016040; IPR001236; IPR015955;	Lactate/malate dehydrogenase, C-terminal; NAD(P)-binding domain; Lactate/malate dehydrogenase, N-terminal; Lactate dehydrogenase/glycoside hydrolase, family 4, C-terminal;
Q9ZVF3	MLP-like protein 328 OS=Arabidopsis thaliana OX=3702 GN=MLP328 PE=2 SV=1	1.441	Up	1.62493e-05	MLP328	17.513	1.108	1.081	1.097	0.742	0.77	0.768	1.246	1.288	1.185	0.804	0.763	0.845	cytoskeleton	GO:0000003 reproduction; GO:0032502 developmental process; GO:0044707 single-multicellular organism process; GO:0014070 response to organic cyclic compound; GO:0003006 developmental process involved in reproduction; GO:0006950 response to stress; GO:0022414 reproductive process; GO:0080184 response to phenylpropanoid; GO:0048731 system development; GO:0010228 vegetative to reproductive phase tran…	GO:0044464 cell part; GO:0005622 intracellular; GO:0005737 cytoplasm; GO:0044424 intracellular part; GO:0005829 cytosol; GO:0005623 cell; GO:0044444 cytoplasmic part;	GO:0043169 cation binding; GO:0046872 metal ion binding; GO:0005507 copper ion binding; GO:0046914 transition metal ion binding; GO:0005488 binding; GO:0043167 ion binding;				IPR023393; IPR000916;	START-like domain; Bet v I/Major latex protein;
Q9C6B9	Phosphoethanolamine N-methyltransferase 3 OS=Arabidopsis thaliana OX=3702 GN=NMT3 PE=2 SV=2	1.238	Up	0.0078998	NMT3	56.367	1.207	1.221	1.125	1.025	0.924	0.921	0.828	0.855	0.911	0.967	1.018	1.035	cytoplasm	GO:0046470 phosphatidylcholine metabolic process; GO:0046486 glycerolipid metabolic process; GO:0008654 phospholipid biosynthetic process; GO:0097164 ammonium ion metabolic process; GO:0044699 single-organism process; GO:0009058 biosynthetic process; GO:0044255 cellular lipid metabolic process; GO:1901566 organonitrogen compound biosynthetic process; GO:0044237 cellular metabolic process; GO:0032…	GO:0044424 intracellular part; GO:0005623 cell; GO:0044464 cell part; GO:0005622 intracellular; GO:0005737 cytoplasm;	GO:0000234 phosphoethanolamine N-methyltransferase activity; GO:0008757 S-adenosylmethionine-dependent methyltransferase activity; GO:0016741 transferase activity, transferring one-carbon groups; GO:0008168 methyltransferase activity; GO:0008170 N-methyltransferase activity; GO:0003824 catalytic activity; GO:0016740 transferase activity;	K05929	E2.1.1.103, NMT; phosphoethanolamine N-methyltransferase [EC:2.1.1.103]	ath00564 Glycerophospholipid metabolism	IPR029063; IPR013216;	S-adenosyl-L-methionine-dependent methyltransferase; Methyltransferase type 11;
Q0WVF5	DNA replication licensing factor MCM4 OS=Arabidopsis thaliana OX=3702 GN=MCM4 PE=1 SV=1	0.829	Down	0.0066358	MCM4	93.655	0.912		0.94	1.114		1.12	1.013		0.998	0.977		0.959	chloroplast	GO:0016043 cellular component organization; GO:0006260 DNA replication; GO:0006268 DNA unwinding involved in DNA replication; GO:0006725 cellular aromatic compound metabolic process; GO:0006259 DNA metabolic process; GO:0032392 DNA geometric change; GO:0044699 single-organism process; GO:0009058 biosynthetic process; GO:0044237 cellular metabolic process; GO:0071704 organic substance metabolic pr…	GO:0043229 intracellular organelle; GO:0005737 cytoplasm; GO:0044446 intracellular organelle part; GO:0032991 macromolecular complex; GO:0044424 intracellular part; GO:0000347 THO complex; GO:0005829 cytosol; GO:0042555 MCM complex; GO:0005623 cell; GO:0044422 organelle part; GO:0043231 intracellular membrane-bounded organelle; GO:0043226 organelle; GO:0005634 nucleus; GO:0005622 intracellular; G…	GO:1901265 nucleoside phosphate binding; GO:0016817 hydrolase activity, acting on acid anhydrides; GO:0005515 protein binding; GO:0016787 hydrolase activity; GO:1901363 heterocyclic compound binding; GO:0097159 organic cyclic compound binding; GO:0016462 pyrophosphatase activity; GO:0003824 catalytic activity; GO:0032553 ribonucleotide binding; GO:0005488 binding; GO:0032550 purine ribonucleoside…	K02212	MCM4, CDC54; DNA replication licensing factor MCM4 [EC:3.6.4.12]	ath03030 DNA replication	IPR003593; IPR012340; IPR001208; IPR004039; IPR033762; IPR027417; IPR027925;	AAA+ ATPase domain; Nucleic acid-binding, OB-fold; MCM domain; Rubredoxin-type fold; MCM OB domain; P-loop containing nucleoside triphosphate hydrolase; MCM N-terminal domain;

## Sheet: ckrc3nbc-1 vs Col
Protein accession	Protein description	ckrc3nbc-1/Col Ratio	Regulated Type	ckrc3nbc-1/Col P value	Gene name	MW [kDa]	ckrc3nbc-1.ckrc3nbc-1 3	ckrc3nbc-1.ckrc3nbc-1 2	ckrc3nbc-1.ckrc3nbc-1 1	ckrc3.ckrc3 3	ckrc3.ckrc3 2	ckrc3.ckrc3 1	Col.Col_3	Col.Col_2	Col.Col_1	nbc-1.nbc-1 3	nbc-1.nbc-1 2	nbc-1.nbc-1 1	Subcellular localization	Biological Process	Cellular Component	Molecular Function	KEGG KO No.	KEGG Gene	KEGG pathway	IPR ID	Domain description
A0A1P8BG65	Ubiquinol-cytochrome C chaperone family protein OS=Arabidopsis thaliana OX=3702 GN=MWD22.17 PE=4 SV=1	1.242	Up	0.028138	MWD22.17	25.459		1.156	1.167		0.917	0.981		0.901	0.97		1.039	0.884	cytoplasm				K17662	CBP3, UQCC; cytochrome b pre-mRNA-processing protein 3
Q9LF88	Late embryogenesis abundant protein At3g53040 OS=Arabidopsis thaliana OX=3702 GN=At3g53040 PE=2 SV=1	1.698	Up	2.0304e-05	At3g53040	52.084	1.242	1.26	1.299	0.823	0.848	0.904	0.772	0.724	0.743	1.192	1.211	1.165	nucleus	GO:0000003 reproduction; GO:0032502 developmental process; GO:0090567 reproductive shoot system development; GO:0044707 single-multicellular organism process; GO:0003006 developmental process involved in reproduction; GO:0048437 floral organ development; GO:0099402 plant organ development; GO:0022414 reproductive process; GO:0048731 system development; GO:0010227 floral organ abscission; GO:00486…	GO:0044464 cell part; GO:0005622 intracellular; GO:0005737 cytoplasm; GO:0044424 intracellular part; GO:0005829 cytosol; GO:0005623 cell; GO:0044444 cytoplasmic part;
Q8LAJ4	26S proteasome regulatory subunit OS=Arabidopsis thaliana OX=3702 GN=MTI20.21 PE=2 SV=1	1.252	Up	0.007824	MTI20.21	24.262	1.055	1.157	1.188	1.006	1.053	0.974	0.931	0.856	0.929	1.026	0.958	0.917	cytoplasm	GO:0070682 proteasome regulatory particle assembly; GO:0044085 cellular component biogenesis; GO:0016043 cellular component organization; GO:0043248 proteasome assembly; GO:0034622 cellular macromolecular complex assembly; GO:0071822 protein complex subunit organization; GO:0022607 cellular component assembly; GO:0065003 macromolecular complex assembly; GO:0070271 protein complex biogenesis; GO:0…	GO:0043229 intracellular organelle; GO:0000502 proteasome complex; GO:0005838 proteasome regulatory particle; GO:0005737 cytoplasm; GO:0032991 macromolecular complex; GO:0044424 intracellular part; GO:0005623 cell; GO:0008540 proteasome regulatory particle, base subcomplex; GO:1905369 endopeptidase complex; GO:0043231 intracellular membrane-bounded organelle; GO:0043226 organelle; GO:0005634 nucl…	GO:0005515 protein binding; GO:0005488 binding;	K06693	PSMD9; 26S proteasome non-ATPase regulatory subunit 9		IPR001478;	PDZ domain;
Q42512	Protein COLD-REGULATED 15A, chloroplastic OS=Arabidopsis thaliana OX=3702 GN=COR15A PE=1 SV=1	1.593	Up	8.332e-05	COR15A	14.605	1.306	1.313	1.262	0.988	1.025	0.969	0.8	0.783	0.854	0.93	0.905	0.933	chloroplast	GO:0044085 cellular component biogenesis; GO:0044700 single organism signaling; GO:0065008 regulation of biological quality; GO:0001101 response to acid chemical; GO:0010150 leaf senescence; GO:0090693 plant organ senescence; GO:0048827 phyllome development; GO:0044699 single-organism process; GO:0007165 signal transduction; GO:0009415 response to water; GO:0007154 cell communication; GO:0022607 …	GO:0043229 intracellular organelle; GO:0044434 chloroplast part; GO:0009526 plastid envelope; GO:0031967 organelle envelope; GO:0044446 intracellular organelle part; GO:0005737 cytoplasm; GO:0044435 plastid part; GO:0044424 intracellular part; GO:0009532 plastid stroma; GO:0005623 cell; GO:0044422 organelle part; GO:0009941 chloroplast envelope; GO:0009507 chloroplast; GO:0043231 intracellular me…	GO:0008289 lipid binding; GO:0030246 carbohydrate binding; GO:0048029 monosaccharide binding; GO:0005534 galactose binding; GO:0005488 binding; GO:0036094 small molecule binding;
F4I1A5	Endoplasmic reticulum vesicle transporter protein OS=Arabidopsis thaliana OX=3702 GN=At1g22200 PE=4 SV=1	1.205	Up	0.00138041	At1g22200	38.334	1.116	1.048	1.104	0.986	0.935	1.019	0.883	0.925	0.903	1.037	1.11	0.995	cytoplasm		GO:0031224 intrinsic component of membrane; GO:0016020 membrane; GO:0016021 integral component of membrane; GO:0044425 membrane part;		K20367	ERGIC3, ERV46; endoplasmic reticulum-Golgi intermediate compartment protein 3		IPR012936;	Endoplasmic reticulum vesicle transporter, C-terminal;
Q9FJP3	50S ribosomal protein L29, chloroplastic OS=Arabidopsis thaliana OX=3702 GN=RPL29 PE=1 SV=1	0.817	Down	0.0044785	RPL29	19.377	0.915	0.947	0.898	0.999	1.01	1.041	1.16	1.057	1.162	0.91	0.989	0.886	chloroplast	GO:0006518 peptide metabolic process; GO:0043043 peptide biosynthetic process; GO:0044267 cellular protein metabolic process; GO:0006807 nitrogen compound metabolic process; GO:0009058 biosynthetic process; GO:0043603 cellular amide metabolic process; GO:0044238 primary metabolic process; GO:1901566 organonitrogen compound biosynthetic process; GO:1901576 organic substance biosynthetic process; G…	GO:0005840 ribosome; GO:0043229 intracellular organelle; GO:0044434 chloroplast part; GO:0043232 intracellular non-membrane-bounded organelle; GO:0009526 plastid envelope; GO:0031967 organelle envelope; GO:0044446 intracellular organelle part; GO:0005737 cytoplasm; GO:0044435 plastid part; GO:0032991 macromolecular complex; GO:0044424 intracellular part; GO:0009532 plastid stroma; GO:0005623 cell…	GO:0003735 structural constituent of ribosome; GO:0005198 structural molecule activity;	K02904	RP-L29, rpmC; large subunit ribosomal protein L29	ath03010 Ribosome
Q9M214	At3g60450 OS=Arabidopsis thaliana OX=3702 GN=T8B10_110 PE=2 SV=1	0.819	Down	0.0029196	T8B10_110	30.863	0.908	0.894	0.937	1.011	0.995	1.02	1.115	1.168	1.062	0.959	0.927	0.975	cytoplasm		GO:0044464 cell part; GO:0005622 intracellular; GO:0005737 cytoplasm; GO:0044424 intracellular part; GO:0005829 cytosol; GO:0005623 cell; GO:0044444 cytoplasmic part;
Q9SLJ2	Dehydrin HIRD11 OS=Arabidopsis thaliana OX=3702 GN=HIRD11 PE=1 SV=1	0.803	Down	0.0100432	HIRD11	10.796		0.96	0.935		0.989	1.012		1.201	1.159		0.823	0.878	cytoplasm	GO:0050794 regulation of cellular process; GO:0031326 regulation of cellular biosynthetic process; GO:1903426 regulation of reactive oxygen species biosynthetic process; GO:0010728 regulation of hydrogen peroxide biosynthetic process; GO:0048523 negative regulation of cellular process; GO:0048519 negative regulation of biological process; GO:0031324 negative regulation of cellular metabolic proce…	GO:0043226 organelle; GO:0043231 intracellular membrane-bounded organelle; GO:0043229 intracellular organelle; GO:0005634 nucleus; GO:0044464 cell part; GO:0005622 intracellular; GO:0005737 cytoplasm; GO:0044424 intracellular part; GO:0005829 cytosol; GO:0043227 membrane-bounded organelle; GO:0005623 cell; GO:0009536 plastid; GO:0044444 cytoplasmic part; GO:0009507 chloroplast;	GO:0046914 transition metal ion binding; GO:0005488 binding; GO:0050897 cobalt ion binding; GO:0043167 ion binding; GO:0046872 metal ion binding; GO:0043169 cation binding; GO:0005515 protein binding; GO:0005507 copper ion binding; GO:0008270 zinc ion binding; GO:0016151 nickel cation binding;
Q9SV55	AFP homolog 2 OS=Arabidopsis thaliana OX=3702 GN=AFPH2 PE=1 SV=1	0.825	Down	0.028783	AFPH2	44.937	0.985	0.999		0.934	0.879		1.163	1.241		0.894	0.84		nucleus	GO:0044700 single organism signaling; GO:0001101 response to acid chemical; GO:0097659 nucleic acid-templated transcription; GO:0044699 single-organism process; GO:0009058 biosynthetic process; GO:0044237 cellular metabolic process; GO:0051253 negative regulation of RNA metabolic process; GO:2001141 regulation of RNA biosynthetic process; GO:0008152 metabolic process; GO:0007165 signal transducti…	GO:0043226 organelle; GO:0043231 intracellular membrane-bounded organelle; GO:0043229 intracellular organelle; GO:0005634 nucleus; GO:0044464 cell part; GO:0005622 intracellular; GO:0044424 intracellular part; GO:0043227 membrane-bounded organelle; GO:0005623 cell;	GO:0005515 protein binding; GO:0005488 binding;				IPR032308;	Jas TPL-binding domain;
Q9LEV6	At5g10830 OS=Arabidopsis thaliana OX=3702 GN=At5g10830 PE=2 SV=1	1.335	Up	0.00123599	At5g10830	29.21	1.184	1.095	1.091	0.986	1.034	1.046	0.803	0.861	0.861	1.059	1.076	1.033	cytoplasm	GO:0008152 metabolic process; GO:0032259 methylation;	GO:0044424 intracellular part; GO:0005623 cell; GO:0044464 cell part; GO:0005622 intracellular; GO:0005737 cytoplasm;	GO:0008757 S-adenosylmethionine-dependent methyltransferase activity; GO:0016741 transferase activity, transferring one-carbon groups; GO:0008168 methyltransferase activity; GO:0003824 catalytic activity; GO:0016740 transferase activity;				IPR029063; IPR013216;	S-adenosyl-L-methionine-dependent methyltransferase; Methyltransferase type 11;
O22810	At2g33600 OS=Arabidopsis thaliana OX=3702 GN=CRL2 PE=2 SV=1	1.206	Up	0.0164228	CRL2	35.614	1.116	0.977	1.119	0.936	1.01	0.984	0.866	0.895	0.903	1.107	1.149	1.012	chloroplast			GO:0048037 cofactor binding; GO:0003824 catalytic activity; GO:0005488 binding; GO:0050662 coenzyme binding;				IPR001509; IPR016040;	NAD-dependent epimerase/dehydratase; NAD(P)-binding domain;
Q9M9M3	Defensin-like protein 205 OS=Arabidopsis thaliana OX=3702 GN=At3g05730 PE=3 SV=1	1.574	Up	1.69332e-05	At3g05730	9.9741	1.08	1.138	1.081	1.154	1.262	1.217	0.695	0.704	0.697	1.085	0.977	1.096	extracellular	GO:0065008 regulation of biological quality; GO:0009620 response to fungus; GO:0006950 response to stress; GO:0098542 defense response to other organism; GO:0043207 response to external biotic stimulus; GO:0035821 modification of morphology or physiology of other organism; GO:0050896 response to stimulus; GO:0051707 response to other organism; GO:0051704 multi-organism process; GO:0009607 respons…	GO:0005576 extracellular region;
Q9LK88	NADPH:quinone oxidoreductase OS=Arabidopsis thaliana OX=3702 GN=NQR PE=1 SV=1	1.201	Up	0.00099912	NQR	21.556	1.056	1.002	1.031	1.115	1.136	1.041	0.843	0.846	0.883	1.024	1.057	1.075	mitochondria	GO:0006970 response to osmotic stress; GO:0006950 response to stress; GO:0042742 defense response to bacterium; GO:0009628 response to abiotic stimulus; GO:0055114 oxidation-reduction process; GO:0098542 defense response to other organism; GO:0044699 single-organism process; GO:0010033 response to organic substance; GO:0043207 response to external biotic stimulus; GO:0009735 response to cytokinin…	GO:0043229 intracellular organelle; GO:0016020 membrane; GO:0044434 chloroplast part; GO:0071944 cell periphery; GO:0044446 intracellular organelle part; GO:0005737 cytoplasm; GO:0044435 plastid part; GO:0044424 intracellular part; GO:0009532 plastid stroma; GO:0005829 cytosol; GO:0005623 cell; GO:0044422 organelle part; GO:0005886 plasma membrane; GO:0009507 chloroplast; GO:0043231 intracellular…	GO:0016645 oxidoreductase activity, acting on the CH-NH group of donors; GO:0016651 oxidoreductase activity, acting on NAD(P)H; GO:1901265 nucleoside phosphate binding; GO:0003955 NAD(P)H dehydrogenase (quinone) activity; GO:0043167 ion binding; GO:0000166 nucleotide binding; GO:0048037 cofactor binding; GO:0016655 oxidoreductase activity, acting on NAD(P)H, quinone or similar compound as accepto…	K19784	chrR; chromate reductase		IPR005025; IPR029039;	NADPH-dependent FMN reductase-like; Flavoprotein-like domain;
Q9FMN4	Thioredoxin-like protein Clot OS=Arabidopsis thaliana OX=3702 GN=At5g42850 PE=2 SV=1	1.215	Up	0.0051166	At5g42850	15.206	1.027	1.129	1.105	1.026	1.017	1.016	0.884	0.93	0.871	1.093	0.936	1.034	cytoplasm	GO:0050794 regulation of cellular process; GO:0042592 homeostatic process; GO:0065008 regulation of biological quality; GO:0008152 metabolic process; GO:0050789 regulation of biological process; GO:0055114 oxidation-reduction process; GO:0044710 single-organism metabolic process; GO:0045454 cell redox homeostasis; GO:0044763 single-organism cellular process; GO:0019725 cellular homeostasis; GO:00…	GO:0044464 cell part; GO:0005622 intracellular; GO:0005737 cytoplasm; GO:0044424 intracellular part; GO:0005829 cytosol; GO:0005623 cell; GO:0044444 cytoplasmic part;	GO:0016667 oxidoreductase activity, acting on a sulfur group of donors; GO:0047134 protein-disulfide reductase activity; GO:0015036 disulfide oxidoreductase activity; GO:0016651 oxidoreductase activity, acting on NAD(P)H; GO:0016668 oxidoreductase activity, acting on a sulfur group of donors, NAD(P) as acceptor; GO:0003824 catalytic activity; GO:0016491 oxidoreductase activity;				IPR012336;	Thioredoxin-like fold;
A0A1P8BDV1	Tetratricopeptide repeat (TPR)-like superfamily protein OS=Arabidopsis thaliana OX=3702 GN=MQJ2.5 PE=4 SV=1	0.35	Down	1.2631e-07	MQJ2.5	114.18	0.455	0.474	0.457	0.892	0.884	0.903	1.34	1.32	1.305	1.292	1.309	1.318	cytoplasm			GO:0005515 protein binding; GO:0005488 binding;	K17973	NAA25, MDM20; N-terminal acetyltransferase B complex non-catalytic subunit		IPR011990; IPR013026;	Tetratricopeptide-like helical domain; Tetratricopeptide repeat-containing domain;
Q9FFN4	Beta-galactosidase 6 OS=Arabidopsis thaliana OX=3702 GN=BGAL6 PE=2 SV=1	1.206	Up	5.5871e-05	BGAL6	79.758	1.043	1.039	1.029	1.051	1.064	1.053	0.869	0.844	0.867	1.066	1.084	1.077	plasma membrane	GO:0000003 reproduction; GO:0016043 cellular component organization; GO:0044707 single-multicellular organism process; GO:0022414 reproductive process; GO:0048316 seed development; GO:0010191 mucilage metabolic process; GO:0044699 single-organism process; GO:0009058 biosynthetic process; GO:0009791 post-embryonic development; GO:0044237 cellular metabolic process; GO:0071704 organic substance met…	GO:0043229 intracellular organelle; GO:0048046 apoplast; GO:0030312 external encapsulating structure; GO:0071944 cell periphery; GO:0005737 cytoplasm; GO:0044424 intracellular part; GO:0005623 cell; GO:0005576 extracellular region; GO:0043231 intracellular membrane-bounded organelle; GO:0043226 organelle; GO:0005622 intracellular; GO:0044464 cell part; GO:0005773 vacuole; GO:0005618 cell wall; GO…	GO:0004553 hydrolase activity, hydrolyzing O-glycosyl compounds; GO:0004565 beta-galactosidase activity; GO:0016787 hydrolase activity; GO:0015925 galactosidase activity; GO:0003824 catalytic activity; GO:0016798 hydrolase activity, acting on glycosyl bonds;				IPR031330; IPR017853; IPR013781; IPR008979;	Glycoside hydrolase 35, catalytic domain; Glycoside hydrolase superfamily; Glycoside hydrolase, catalytic domain; Galactose-binding domain-like;
A0A1P8BHI7	Glucan endo-1,3-beta-glucosidase-like protein 3 OS=Arabidopsis thaliana OX=3702 GN=E13L3 PE=4 SV=1	0.652	Down	0.00094479	E13L3	22.146	0.87	0.885		0.853	0.88		1.332	1.359		0.895	0.821		cytoplasm							IPR012946;	X8 domain;
A0A1P8BF93	Beta-D-xylosidase 4 OS=Arabidopsis thaliana OX=3702 GN=XYL4 PE=4 SV=1	0.833	Down	0.0099242	XYL4	67.273	0.931	0.954		0.914	0.912		1.147	1.116		1.03	0.978		cytoplasm	GO:0008152 metabolic process; GO:0005975 carbohydrate metabolic process; GO:0044238 primary metabolic process; GO:0071704 organic substance metabolic process;		GO:0004553 hydrolase activity, hydrolyzing O-glycosyl compounds; GO:0016787 hydrolase activity; GO:0003824 catalytic activity; GO:0016798 hydrolase activity, acting on glycosyl bonds;	K15920	XYL4; xylan 1,4-beta-xylosidase [EC:3.2.1.37]	ath00520 Amino sugar and nucleotide sugar metabolism; ath01100 Metabolic pathways	IPR002772; IPR001764; IPR026891; IPR017853;	Glycoside hydrolase family 3 C-terminal domain; Glycoside hydrolase, family 3, N-terminal; Fibronectin type III-like domain; Glycoside hydrolase superfamily;
F4IXC6	Non-specific lipid-transfer protein OS=Arabidopsis thaliana OX=3702 GN=LTP6 PE=3 SV=1	1.244	Up	0.012537	LTP6	12.325	1.084	1.144	1.192	0.89	0.915	0.97	0.987	0.911	0.851	1.041	1.042	1.009	extracellular	GO:0006810 transport; GO:0006869 lipid transport; GO:1902578 single-organism localization; GO:0044699 single-organism process; GO:0010876 lipid localization; GO:0071702 organic substance transport; GO:0033036 macromolecule localization; GO:0051179 localization; GO:0044765 single-organism transport; GO:0051234 establishment of localization;		GO:0008289 lipid binding; GO:0005488 binding;				IPR016140;	Bifunctional inhibitor/plant lipid transfer protein/seed storage helical domain;
Q9SHH8	Glutathione S-transferase U26 OS=Arabidopsis thaliana OX=3702 GN=GSTU26 PE=2 SV=1	1.349	Up	6.2379e-05	GSTU26	25.779	1.134	1.114	1.151	1.007	1.041	0.982	0.84	0.861	0.819	1.013	1.011	1.022	cytoplasm	GO:0009404 toxin metabolic process; GO:0006950 response to stress; GO:0044712 single-organism catabolic process; GO:0009628 response to abiotic stimulus; GO:0009636 response to toxic substance; GO:0044763 single-organism cellular process; GO:0044699 single-organism process; GO:0050896 response to stimulus; GO:0044237 cellular metabolic process; GO:0008152 metabolic process; GO:0009409 response to…	GO:0044464 cell part; GO:0005622 intracellular; GO:0005737 cytoplasm; GO:0044424 intracellular part; GO:0005623 cell; GO:0005829 cytosol; GO:0044444 cytoplasmic part;	GO:0004364 glutathione transferase activity; GO:0016765 transferase activity, transferring alkyl or aryl (other than methyl) groups; GO:0005515 protein binding; GO:0003824 catalytic activity; GO:0016740 transferase activity; GO:0005488 binding;	K00799	GST, gst; glutathione S-transferase [EC:2.5.1.18]	ath00480 Glutathione metabolism; ath01100 Metabolic pathways	IPR010987; IPR012336; IPR004045;	Glutathione S-transferase, C-terminal-like; Thioredoxin-like fold; Glutathione S-transferase, N-terminal;
F4I3P9	UDP-N-acetylmuramoyl-L-alanyl-D-glutamate--2,6-diaminopimelate ligase MurE homolog, chloroplastic OS=Arabidopsis thaliana OX=3702 GN=MURE PE=1 SV=1	0.818	Down	0.00099875	MURE	85.586	0.964	0.94	0.937	0.921	0.955	0.935	1.184	1.182	1.109	0.904	0.901	1.003	chloroplast	GO:0043572 plastid fission; GO:0050794 regulation of cellular process; GO:0009657 plastid organization; GO:0016043 cellular component organization; GO:0065008 regulation of biological quality; GO:0009658 chloroplast organization; GO:0048285 organelle fission; GO:0044763 single-organism cellular process; GO:0044699 single-organism process; GO:0009058 biosynthetic process; GO:0010020 chloroplast fi…	GO:0043226 organelle; GO:0043231 intracellular membrane-bounded organelle; GO:0043229 intracellular organelle; GO:0044464 cell part; GO:0005622 intracellular; GO:0005737 cytoplasm; GO:0044424 intracellular part; GO:0043227 membrane-bounded organelle; GO:0005623 cell; GO:0009536 plastid; GO:0009295 nucleoid; GO:0044444 cytoplasmic part; GO:0009507 chloroplast;	GO:0005524 ATP binding; GO:1901265 nucleoside phosphate binding; GO:0016874 ligase activity; GO:0001882 nucleoside binding; GO:0043167 ion binding; GO:0000166 nucleotide binding; GO:0016881 acid-amino acid ligase activity; GO:0016879 ligase activity, forming carbon-nitrogen bonds; GO:0097159 organic cyclic compound binding; GO:1901363 heterocyclic compound binding; GO:0032549 ribonucleoside bindi…				IPR013221; IPR000713; IPR004101;	Mur ligase, central; Mur ligase, N-terminal catalytic domain; Mur ligase, C-terminal;
Q9SLM6	Glutathione S-transferase F3 OS=Arabidopsis thaliana OX=3702 GN=GSTF3 PE=2 SV=1	1.423	Up	0.0144996	GSTF3	24.12	1.153	1.185		0.878	0.909		0.855	0.788		1.135	1.152		mitochondria	GO:0009620 response to fungus; GO:0009404 toxin metabolic process; GO:0006950 response to stress; GO:0044712 single-organism catabolic process; GO:0009636 response to toxic substance; GO:0044763 single-organism cellular process; GO:0098542 defense response to other organism; GO:0044699 single-organism process; GO:0043207 response to external biotic stimulus; GO:0050896 response to stimulus; GO:00…	GO:0016020 membrane; GO:0071944 cell periphery; GO:0044464 cell part; GO:0005622 intracellular; GO:0005737 cytoplasm; GO:0044424 intracellular part; GO:0005623 cell; GO:0005829 cytosol; GO:0005886 plasma membrane; GO:0044444 cytoplasmic part;	GO:0004364 glutathione transferase activity; GO:0016765 transferase activity, transferring alkyl or aryl (other than methyl) groups; GO:0005515 protein binding; GO:0003824 catalytic activity; GO:0016740 transferase activity; GO:0005488 binding;	K00799	GST, gst; glutathione S-transferase [EC:2.5.1.18]	ath00480 Glutathione metabolism; ath01100 Metabolic pathways	IPR004046; IPR010987; IPR004045; IPR012336; IPR034347;	Glutathione S-transferase, C-terminal; Glutathione S-transferase, C-terminal-like; Glutathione S-transferase, N-terminal; Thioredoxin-like fold; Glutathione S-transferases Phi, C-terminal;
Q9SR67	AT3g10020/T22K18_16 OS=Arabidopsis thaliana OX=3702 GN=T22K18.16 PE=1 SV=1	0.797	Down	0.00080403	T22K18.16	16.737	0.911	0.966	0.903	1.039	0.975	1.016	1.191	1.138	1.159	0.839	0.924	0.908	cytoplasm	GO:0008152 metabolic process; GO:0006091 generation of precursor metabolites and energy; GO:0006950 response to stress; GO:0044710 single-organism metabolic process; GO:0055114 oxidation-reduction process; GO:0015980 energy derivation by oxidation of organic compounds; GO:0044763 single-organism cellular process; GO:0006979 response to oxidative stress; GO:0044699 single-organism process; GO:0050…
A0A1P8ATC2	Carotenoid isomerase OS=Arabidopsis thaliana OX=3702 GN=CRTISO PE=1 SV=1	1.328	Up	0.0043754	CRTISO	64.611		1.188	1.175		0.953	0.968		0.906	0.874		0.963	1.002	cytoplasm	GO:0016116 carotenoid metabolic process; GO:0046148 pigment biosynthetic process; GO:0006720 isoprenoid metabolic process; GO:0044711 single-organism biosynthetic process; GO:0042440 pigment metabolic process; GO:0055114 oxidation-reduction process; GO:0044763 single-organism cellular process; GO:0044699 single-organism process; GO:0044255 cellular lipid metabolic process; GO:0009058 biosynthetic…		GO:0016853 isomerase activity; GO:0003824 catalytic activity; GO:0016491 oxidoreductase activity;	K09835	crtISO, crtH; prolycopene isomerase [EC:5.2.1.13]	ath00906 Carotenoid biosynthesis; ath01100 Metabolic pathways; ath01110 Biosynthesis of secondary metabolites	IPR002937; IPR023753;	Amine oxidase; FAD/NAD(P)-binding domain;
Q9SVM9	Protein ECERIFERUM 26 OS=Arabidopsis thaliana OX=3702 GN=CER26 PE=2 SV=1	1.225	Up	0.0079005	CER26	47.455	1.01	1.102	1.121	1.148	1.088	1.031	0.916	0.884	0.839	0.955	1.044	1.04	chloroplast	GO:0016043 cellular component organization; GO:0016053 organic acid biosynthetic process; GO:0010025 wax biosynthetic process; GO:0044699 single-organism process; GO:0044255 cellular lipid metabolic process; GO:0009058 biosynthetic process; GO:0044237 cellular metabolic process; GO:0042761 very long-chain fatty acid biosynthetic process; GO:0071704 organic substance metabolic process; GO:0008610 …	GO:0044464 cell part; GO:0005622 intracellular; GO:0005737 cytoplasm; GO:0044424 intracellular part; GO:0005829 cytosol; GO:0005623 cell; GO:0044444 cytoplasmic part;	GO:0016746 transferase activity, transferring acyl groups; GO:0016747 transferase activity, transferring acyl groups other than amino-acyl groups; GO:0003824 catalytic activity; GO:0016740 transferase activity;				IPR023213;	Chloramphenicol acetyltransferase-like domain;
Q9FLY0	Protein SAR DEFICIENT 4 OS=Arabidopsis thaliana OX=3702 GN=SARD4 PE=1 SV=1	1.268	Up	0.0072847	SARD4	35.223	1.033	1.117	1.117	1.046	1.031	1.022	0.917	0.86	0.8	1.027	1.019	1.1	cytoplasm	GO:0044699 single-organism process; GO:0008152 metabolic process; GO:0055114 oxidation-reduction process; GO:0044710 single-organism metabolic process;	GO:0043226 organelle; GO:0043231 intracellular membrane-bounded organelle; GO:0043229 intracellular organelle; GO:0044464 cell part; GO:0005622 intracellular; GO:0005737 cytoplasm; GO:0044424 intracellular part; GO:0043227 membrane-bounded organelle; GO:0005623 cell; GO:0009536 plastid; GO:0044444 cytoplasmic part; GO:0009507 chloroplast;	GO:0016638 oxidoreductase activity, acting on the CH-NH2 group of donors; GO:0003824 catalytic activity; GO:0016639 oxidoreductase activity, acting on the CH-NH2 group of donors, NAD or NADP as acceptor; GO:0016491 oxidoreductase activity;				IPR023401; IPR016040;	Ornithine cyclodeaminase, N-terminal; NAD(P)-binding domain;
F4I403	12-oxophytodienoate reductase 1 OS=Arabidopsis thaliana OX=3702 GN=OPR1 PE=4 SV=1	1.258	Up	7.9166e-05	OPR1	44.015	1.042	1.07	1.038	1.133	1.081	1.097	0.832	0.821	0.85	1.031	1.045	1.017	cytoskeleton	GO:0014070 response to organic cyclic compound; GO:0001101 response to acid chemical; GO:0006950 response to stress; GO:0055114 oxidation-reduction process; GO:0044281 small molecule metabolic process; GO:0044763 single-organism cellular process; GO:1901700 response to oxygen-containing compound; GO:0044699 single-organism process; GO:0044255 cellular lipid metabolic process; GO:0006631 fatty aci…	GO:0044464 cell part; GO:0005622 intracellular; GO:0005737 cytoplasm; GO:0044424 intracellular part; GO:0005829 cytosol; GO:0005623 cell; GO:0044444 cytoplasmic part;	GO:1901265 nucleoside phosphate binding; GO:0016628 oxidoreductase activity, acting on the CH-CH group of donors, NAD or NADP as acceptor; GO:0043167 ion binding; GO:0000166 nucleotide binding; GO:0048037 cofactor binding; GO:0016491 oxidoreductase activity; GO:0016627 oxidoreductase activity, acting on the CH-CH group of donors; GO:1901363 heterocyclic compound binding; GO:0097159 organic cyclic…	K05894	OPR; 12-oxophytodienoic acid reductase [EC:1.3.1.42]	ath00592 alpha-Linolenic acid metabolism; ath01100 Metabolic pathways; ath01110 Biosynthesis of secondary metabolites	IPR013785; IPR001155;	Aldolase-type TIM barrel; NADH:flavin oxidoreductase/NADH oxidase, N-terminal;
Q9SXB7	GDSL esterase/lipase OS=Arabidopsis thaliana OX=3702 GN=At1g11320 PE=1 SV=1	1.207	Up	0.0151398	At1g11320	46.891	1.074	1.11		0.991	0.956		0.89	0.92		1.07	1.028		nucleus		GO:0043226 organelle; GO:0043231 intracellular membrane-bounded organelle; GO:0043229 intracellular organelle; GO:0044464 cell part; GO:0005622 intracellular; GO:0005737 cytoplasm; GO:0044424 intracellular part; GO:0043227 membrane-bounded organelle; GO:0005623 cell; GO:0005739 mitochondrion; GO:0009536 plastid; GO:0044444 cytoplasmic part;
Q9SI61	Amidophosphoribosyltransferase 1, chloroplastic OS=Arabidopsis thaliana OX=3702 GN=ASE1 PE=2 SV=1	1.222	Up	0.020601	ASE1	61.842	1.064	1.17	1.003	1.039	0.8	1.096	0.864	0.849	0.935	1.065	1.201	0.989	chloroplast	GO:0046148 pigment biosynthetic process; GO:0009116 nucleoside metabolic process; GO:0009167 purine ribonucleoside monophosphate metabolic process; GO:0009117 nucleotide metabolic process; GO:0044699 single-organism process; GO:0009058 biosynthetic process; GO:0009156 ribonucleoside monophosphate biosynthetic process; GO:0046040 IMP metabolic process; GO:0044237 cellular metabolic process; GO:000…	GO:0043229 intracellular organelle; GO:0044434 chloroplast part; GO:0030312 external encapsulating structure; GO:0071944 cell periphery; GO:0005737 cytoplasm; GO:0044446 intracellular organelle part; GO:0044435 plastid part; GO:0044424 intracellular part; GO:0005829 cytosol; GO:0009532 plastid stroma; GO:0005623 cell; GO:0044422 organelle part; GO:0009507 chloroplast; GO:0043226 organelle; GO:004…	GO:0016763 transferase activity, transferring pentosyl groups; GO:0004044 amidophosphoribosyltransferase activity; GO:0003824 catalytic activity; GO:0051536 iron-sulfur cluster binding; GO:0005488 binding; GO:0043167 ion binding; GO:0046872 metal ion binding; GO:0043169 cation binding; GO:0016757 transferase activity, transferring glycosyl groups; GO:0016740 transferase activity; GO:0051540 metal…	K00764	purF, PPAT; amidophosphoribosyltransferase [EC:2.4.2.14]	ath00230 Purine metabolism; ath00250 Alanine, aspartate and glutamate metabolism; ath01100 Metabolic pathways; ath01110 Biosynthesis of secondary metabolites	IPR000836; IPR029055; IPR029057; IPR017932;	Phosphoribosyltransferase domain; Nucleophile aminohydrolases, N-terminal; Phosphoribosyltransferase-like; Glutamine amidotransferase type 2 domain;
Q9T0A7	UDP-glucose 4-epimerase 2 OS=Arabidopsis thaliana OX=3702 GN=UGE2 PE=1 SV=1	1.282	Up	0.0094032	UGE2	38.382	0.98	1.112	1.051	1.1	1.174	1.1	0.88	0.776	0.795	1.075	0.984	1.1	cytoplasm	GO:0044085 cellular component biogenesis; GO:0016043 cellular component organization; GO:0044281 small molecule metabolic process; GO:0044699 single-organism process; GO:0005975 carbohydrate metabolic process; GO:0044238 primary metabolic process; GO:0071555 cell wall organization; GO:0071704 organic substance metabolic process; GO:0071554 cell wall organization or biogenesis; GO:0044723 single-o…	GO:0044464 cell part; GO:0005622 intracellular; GO:0005737 cytoplasm; GO:0044424 intracellular part; GO:0005623 cell; GO:0005829 cytosol; GO:0044444 cytoplasmic part;	GO:0016853 isomerase activity; GO:0016854 racemase and epimerase activity; GO:0016857 racemase and epimerase activity, acting on carbohydrates and derivatives; GO:0003824 catalytic activity; GO:0003978 UDP-glucose 4-epimerase activity;	K01784	galE, GALE; UDP-glucose 4-epimerase [EC:5.1.3.2]	ath00052 Galactose metabolism; ath00520 Amino sugar and nucleotide sugar metabolism; ath01100 Metabolic pathways	IPR016040;	NAD(P)-binding domain;
Q9LMU2	Kunitz trypsin inhibitor 5 OS=Arabidopsis thaliana OX=3702 GN=KTI5 PE=2 SV=1	1.455	Up	3.1149e-06	KTI5	22.081	1.03	1.018	1.045	1.168	1.19	1.169	0.718	0.712	0.696	1.156	1.165	1.166	extracellular	GO:0052548 regulation of endopeptidase activity; GO:0050794 regulation of cellular process; GO:0010951 negative regulation of endopeptidase activity; GO:0045861 negative regulation of proteolysis; GO:0080090 regulation of primary metabolic process; GO:0060255 regulation of macromolecule metabolic process; GO:0048523 negative regulation of cellular process; GO:0048519 negative regulation of biolog…	GO:0048046 apoplast; GO:0030312 external encapsulating structure; GO:0044464 cell part; GO:0071944 cell periphery; GO:0005618 cell wall; GO:0005623 cell; GO:0005576 extracellular region;	GO:0030234 enzyme regulator activity; GO:0030414 peptidase inhibitor activity; GO:0061134 peptidase regulator activity; GO:0061135 endopeptidase regulator activity; GO:0004857 enzyme inhibitor activity; GO:0098772 molecular function regulator; GO:0004866 endopeptidase inhibitor activity;				IPR011065;	Kunitz inhibitor ST1-like;
Q9S6Z7	Bifunctional L-3-cyanoalanine synthase/cysteine synthase D1 OS=Arabidopsis thaliana OX=3702 GN=CYSD1 PE=1 SV=1	0.807	Down	0.00130487	CYSD1	34.294	0.972	0.902	0.968	0.933	0.941	0.946	1.155	1.166	1.199	0.908	0.96	0.874	cytoskeleton	GO:0000097 sulfur amino acid biosynthetic process; GO:0016053 organic acid biosynthetic process; GO:0044699 single-organism process; GO:0009058 biosynthetic process; GO:1901566 organonitrogen compound biosynthetic process; GO:0044237 cellular metabolic process; GO:0000096 sulfur amino acid metabolic process; GO:0044272 sulfur compound biosynthetic process; GO:0071704 organic substance metabolic p…	GO:0044424 intracellular part; GO:0005623 cell; GO:0044464 cell part; GO:0005622 intracellular; GO:0005737 cytoplasm;	GO:0097159 organic cyclic compound binding; GO:1901363 heterocyclic compound binding; GO:0004124 cysteine synthase activity; GO:0003824 catalytic activity; GO:0005488 binding; GO:0043167 ion binding; GO:0016829 lyase activity; GO:0043168 anion binding; GO:0016846 carbon-sulfur lyase activity; GO:0048037 cofactor binding; GO:0016740 transferase activity; GO:0030170 pyridoxal phosphate binding; GO:…	K01738	cysK; cysteine synthase A [EC:2.5.1.47]	ath00270 Cysteine and methionine metabolism; ath00920 Sulfur metabolism; ath01100 Metabolic pathways; ath01110 Biosynthesis of secondary metabolites; ath01200 Carbon metabolism; ath01230 Biosynthesis of amino acids	IPR001926;	Tryptophan synthase beta subunit-like PLP-dependent enzyme;
Q9SU50	Trehalase OS=Arabidopsis thaliana OX=3702 GN=TRE1 PE=2 SV=1	6.165	Up	3.0257e-06	TRE1	71.354	2.729	2.627	2.807	0.386	0.428	0.342	0.449	0.478	0.397	0.407	0.432	0.435	chloroplast	GO:0044724 single-organism carbohydrate catabolic process; GO:0044712 single-organism catabolic process; GO:0044275 cellular carbohydrate catabolic process; GO:0009313 oligosaccharide catabolic process; GO:0044763 single-organism cellular process; GO:0046352 disaccharide catabolic process; GO:0044699 single-organism process; GO:0005984 disaccharide metabolic process; GO:0005993 trehalose cataboli…	GO:0016020 membrane; GO:0044464 cell part; GO:0071944 cell periphery; GO:0044425 membrane part; GO:0031224 intrinsic component of membrane; GO:0005623 cell; GO:0016021 integral component of membrane; GO:0005886 plasma membrane;	GO:0004553 hydrolase activity, hydrolyzing O-glycosyl compounds; GO:0004555 alpha,alpha-trehalase activity; GO:0016787 hydrolase activity; GO:0015927 trehalase activity; GO:0003824 catalytic activity; GO:0016798 hydrolase activity, acting on glycosyl bonds;	K01194	TREH, treA, treF; alpha,alpha-trehalase [EC:3.2.1.28]	ath00500 Starch and sucrose metabolism; ath01100 Metabolic pathways	IPR008928;	Six-hairpin glycosidase-like;
A0A1P8BBL0	Histidine-containing phosphotransmitter 3 OS=Arabidopsis thaliana OX=3702 GN=AHP3 PE=1 SV=1	1.256	Up	0.023362	AHP3	21.336	1.125	1.095		0.905	1.094		0.913	0.855		1.07	0.987		chloroplast	GO:0050794 regulation of cellular process; GO:0044700 single organism signaling; GO:0051716 cellular response to stimulus; GO:0007165 signal transduction; GO:0050789 regulation of biological process; GO:0007154 cell communication; GO:0035556 intracellular signal transduction; GO:0044699 single-organism process; GO:0000160 phosphorelay signal transduction system; GO:0023052 signaling; GO:0050896 r…		GO:0004871 signal transducer activity;	K14490	AHP; histidine-containing phosphotransfer peotein	ath04075 Plant hormone signal transduction	IPR008207;	Signal transduction histidine kinase, phosphotransfer (Hpt) domain;
Q9ZUC1	NADPH-dependent alkenal/one oxidoreductase, chloroplastic OS=Arabidopsis thaliana OX=3702 GN=AOR PE=1 SV=2	0.811	Down	1.9281e-06	AOR	40.986	0.9	0.907	0.907	0.953	0.958	0.945	1.11	1.11	1.128	1.002	0.992	1.009	chloroplast	GO:0008152 metabolic process; GO:0009409 response to cold; GO:0006950 response to stress; GO:0055114 oxidation-reduction process; GO:0044710 single-organism metabolic process; GO:0009628 response to abiotic stimulus; GO:0009266 response to temperature stimulus; GO:0044699 single-organism process; GO:0050896 response to stimulus;	GO:0043229 intracellular organelle; GO:0048046 apoplast; GO:0044434 chloroplast part; GO:0009526 plastid envelope; GO:0031967 organelle envelope; GO:0044446 intracellular organelle part; GO:0005737 cytoplasm; GO:0044435 plastid part; GO:0044424 intracellular part; GO:0009532 plastid stroma; GO:0005623 cell; GO:0005576 extracellular region; GO:0044422 organelle part; GO:0009941 chloroplast envelop…	GO:0016627 oxidoreductase activity, acting on the CH-CH group of donors; GO:0046914 transition metal ion binding; GO:0016628 oxidoreductase activity, acting on the CH-CH group of donors, NAD or NADP as acceptor; GO:0003824 catalytic activity; GO:0005488 binding; GO:0035798 2-alkenal reductase (NADP+) activity; GO:0043167 ion binding; GO:0046872 metal ion binding; GO:0043169 cation binding; GO:000…	K18980	EO, FaQR; 2-methylene-furan-3-one reductase [EC:1.3.1.105]		IPR011032; IPR020843; IPR016040; IPR013154;	GroES-like; Polyketide synthase, enoylreductase domain; NAD(P)-binding domain; Alcohol dehydrogenase, N-terminal;
Q9ZW30	Glutathione S-transferase U1 OS=Arabidopsis thaliana OX=3702 GN=GSTU1 PE=2 SV=1	1.31	Up	6.2569e-05	GSTU1	25.914	1.077	1.068	1.033	1.079	1.104	1.087	0.822	0.807	0.797	1.062	1.112	1.117	cytoplasm	GO:0008152 metabolic process; GO:0042221 response to chemical; GO:0009404 toxin metabolic process; GO:0044710 single-organism metabolic process; GO:0044712 single-organism catabolic process; GO:0009636 response to toxic substance; GO:0044763 single-organism cellular process; GO:0044248 cellular catabolic process; GO:0044699 single-organism process; GO:0009407 toxin catabolic process; GO:0050896 r…	GO:0044464 cell part; GO:0005622 intracellular; GO:0005737 cytoplasm; GO:0044424 intracellular part; GO:0005829 cytosol; GO:0005623 cell; GO:0044444 cytoplasmic part;	GO:0004364 glutathione transferase activity; GO:0016765 transferase activity, transferring alkyl or aryl (other than methyl) groups; GO:0005515 protein binding; GO:0003824 catalytic activity; GO:0016740 transferase activity; GO:0005488 binding;	K00799	GST, gst; glutathione S-transferase [EC:2.5.1.18]	ath00480 Glutathione metabolism; ath01100 Metabolic pathways	IPR010987; IPR004045; IPR012336;	Glutathione S-transferase, C-terminal-like; Glutathione S-transferase, N-terminal; Thioredoxin-like fold;
Q9SJM9	Alpha/beta-Hydrolases superfamily protein OS=Arabidopsis thaliana OX=3702 GN=At2g36290 PE=4 SV=1	1.209	Up	0.028737	At2g36290	40.459		1.066	1.027		1.022	1.024		0.842	0.889		1.07	1.066	chloroplast		GO:0043226 organelle; GO:0043231 intracellular membrane-bounded organelle; GO:0043229 intracellular organelle; GO:0005783 endoplasmic reticulum; GO:0044464 cell part; GO:0005622 intracellular; GO:0005737 cytoplasm; GO:0012505 endomembrane system; GO:0044424 intracellular part; GO:0043227 membrane-bounded organelle; GO:0005623 cell; GO:0044444 cytoplasmic part;	GO:0016787 hydrolase activity; GO:0003824 catalytic activity;				IPR029058; IPR000073;	Alpha/Beta hydrolase fold; Alpha/beta hydrolase fold-1;
Q9ZRT5	Glutathione S-transferase T1 OS=Arabidopsis thaliana OX=3702 GN=GSTT1 PE=2 SV=1	1.212	Up	0.00024447	GSTT1	27.653	1.052	1.041	1.088	1.053	1.032	1.025	0.87	0.889	0.866	1.069	1.055	1.07	mitochondria	GO:0009404 toxin metabolic process; GO:0044712 single-organism catabolic process; GO:0055114 oxidation-reduction process; GO:0009636 response to toxic substance; GO:0044763 single-organism cellular process; GO:0044699 single-organism process; GO:0050896 response to stimulus; GO:0044237 cellular metabolic process; GO:0008152 metabolic process; GO:1990748 cellular detoxification; GO:0042221 respons…	GO:0043226 organelle; GO:0043231 intracellular membrane-bounded organelle; GO:0043229 intracellular organelle; GO:0005634 nucleus; GO:0044464 cell part; GO:0005622 intracellular; GO:0005777 peroxisome; GO:0042579 microbody; GO:0005737 cytoplasm; GO:0044424 intracellular part; GO:0043227 membrane-bounded organelle; GO:0005623 cell; GO:0044444 cytoplasmic part;	GO:0004364 glutathione transferase activity; GO:0003824 catalytic activity; GO:0005488 binding; GO:0016765 transferase activity, transferring alkyl or aryl (other than methyl) groups; GO:0016209 antioxidant activity; GO:0005515 protein binding; GO:0004601 peroxidase activity; GO:0016740 transferase activity; GO:0016491 oxidoreductase activity; GO:0016684 oxidoreductase activity, acting on peroxid…	K00799	GST, gst; glutathione S-transferase [EC:2.5.1.18]	ath00480 Glutathione metabolism; ath01100 Metabolic pathways	IPR010987; IPR004045; IPR012336;	Glutathione S-transferase, C-terminal-like; Glutathione S-transferase, N-terminal; Thioredoxin-like fold;
F4JUS0	VACUOLAR SORTING RECEPTOR 7 OS=Arabidopsis thaliana OX=3702 GN=VSR7 PE=4 SV=1	1.209	Up	0.0030192	VSR7	70.256	1.089	1.028	1.048	1.022	1.045	1.126	0.908	0.875	0.835	1.002	1.083	1.031	plasma membrane		GO:0031224 intrinsic component of membrane; GO:0016020 membrane; GO:0016021 integral component of membrane; GO:0044425 membrane part;	GO:0043169 cation binding; GO:0046872 metal ion binding; GO:0005509 calcium ion binding; GO:0005488 binding; GO:0043167 ion binding;				IPR003137; IPR001881;	PA domain; EGF-like calcium-binding domain;
Q9LP37	50S ribosomal protein L34, chloroplastic OS=Arabidopsis thaliana OX=3702 GN=RPL34 PE=2 SV=1	0.767	Down	0.002002	RPL34	16.741		0.968	0.97		1.029	0.932		1.249	1.279		0.718	0.775	chloroplast	GO:0006518 peptide metabolic process; GO:0043043 peptide biosynthetic process; GO:0044267 cellular protein metabolic process; GO:0006807 nitrogen compound metabolic process; GO:0009058 biosynthetic process; GO:0043603 cellular amide metabolic process; GO:0044238 primary metabolic process; GO:1901566 organonitrogen compound biosynthetic process; GO:1901576 organic substance biosynthetic process; G…	GO:0005840 ribosome; GO:0043229 intracellular organelle; GO:0043232 intracellular non-membrane-bounded organelle; GO:0005737 cytoplasm; GO:0032991 macromolecular complex; GO:0044424 intracellular part; GO:0005623 cell; GO:0009507 chloroplast; GO:0043228 non-membrane-bounded organelle; GO:0043226 organelle; GO:0043231 intracellular membrane-bounded organelle; GO:0005622 intracellular; GO:0044464 c…	GO:0097159 organic cyclic compound binding; GO:1901363 heterocyclic compound binding; GO:0003723 RNA binding; GO:0005488 binding; GO:0003676 nucleic acid binding; GO:0005198 structural molecule activity; GO:0003735 structural constituent of ribosome; GO:0019843 rRNA binding;	K02914	RP-L34, MRPL34, rpmH; large subunit ribosomal protein L34	ath03010 Ribosome
Q9ZQ87	Expressed protein OS=Arabidopsis thaliana OX=3702 GN=At2g03510 PE=2 SV=2	1.213	Up	0.0182766	At2g03510	40.596	1.124		1.084	0.987		0.945	0.893		0.928	1.016		1.058	chloroplast	GO:0044700 single organism signaling; GO:0009891 positive regulation of biosynthetic process; GO:0044699 single-organism process; GO:0036503 ERAD pathway; GO:0044237 cellular metabolic process; GO:2001141 regulation of RNA biosynthetic process; GO:0007165 signal transduction; GO:0008152 metabolic process; GO:0007154 cell communication; GO:0030433 ubiquitin-dependent ERAD pathway; GO:0009893 posit…	GO:0016020 membrane; GO:0042175 nuclear outer membrane-endoplasmic reticulum membrane network; GO:0005783 endoplasmic reticulum; GO:0031090 organelle membrane; GO:0030054 cell junction; GO:0005737 cytoplasm; GO:0031224 intrinsic component of membrane; GO:0044424 intracellular part; GO:0005911 cell-cell junction; GO:0005623 cell; GO:0055044 symplast; GO:0044422 organelle part; GO:0043228 non-membr…	GO:0097159 organic cyclic compound binding; GO:0015485 cholesterol binding; GO:0032934 sterol binding; GO:0031625 ubiquitin protein ligase binding; GO:0005488 binding; GO:0043178 alcohol binding; GO:0008289 lipid binding; GO:0005515 protein binding; GO:0044389 ubiquitin-like protein ligase binding; GO:0019899 enzyme binding; GO:0005496 steroid binding; GO:0036094 small molecule binding;	K23341			IPR001107;	Band 7 domain;
Q39241	Thioredoxin H5 OS=Arabidopsis thaliana OX=3702 GN=TRX5 PE=1 SV=1	0.758	Down	0.00142366	TRX5	13.122	0.925	1.013	0.908	0.899	0.878	0.882	1.246	1.232	1.278	0.893	0.884	0.891	cytoplasm	GO:0050794 regulation of cellular process; GO:0033554 cellular response to stress; GO:0065008 regulation of biological quality; GO:0045454 cell redox homeostasis; GO:0098542 defense response to other organism; GO:0044699 single-organism process; GO:0043207 response to external biotic stimulus; GO:0050896 response to stimulus; GO:0051707 response to other organism; GO:0071704 organic substance met…	GO:0016020 membrane; GO:0048046 apoplast; GO:0030054 cell junction; GO:0071944 cell periphery; GO:0005737 cytoplasm; GO:0044424 intracellular part; GO:0005911 cell-cell junction; GO:0005623 cell; GO:0005829 cytosol; GO:0055044 symplast; GO:0005576 extracellular region; GO:0005886 plasma membrane; GO:0009506 plasmodesma; GO:0005622 intracellular; GO:0044464 cell part; GO:0044444 cytoplasmic part;	GO:0015035 protein disulfide oxidoreductase activity; GO:0015036 disulfide oxidoreductase activity; GO:0016651 oxidoreductase activity, acting on NAD(P)H; GO:0003824 catalytic activity; GO:0004791 thioredoxin-disulfide reductase activity; GO:0047134 protein-disulfide reductase activity; GO:0016209 antioxidant activity; GO:0016667 oxidoreductase activity, acting on a sulfur group of donors; GO:001…	K03671	trxA; thioredoxin 1		IPR013766; IPR012336;	Thioredoxin domain; Thioredoxin-like fold;
F4HPR5	Dynamin-related protein 5A OS=Arabidopsis thaliana OX=3702 GN=DRP5A PE=2 SV=1	0.786	Down	0.0085218	DRP5A	90.615	0.917		0.877	1.097		1.119	1.139		1.142	0.839		0.857	chloroplast	GO:0016043 cellular component organization; GO:0000278 mitotic cell cycle; GO:0048285 organelle fission; GO:0000911 cytokinesis by cell plate formation; GO:0044763 single-organism cellular process; GO:0000281 mitotic cytokinesis; GO:0044699 single-organism process; GO:0032506 cytokinetic process; GO:1902410 mitotic cytokinetic process; GO:1903047 mitotic cell cycle process; GO:0000266 mitochondri…	GO:0043229 intracellular organelle; GO:0099513 polymeric cytoskeletal fiber; GO:0005874 microtubule; GO:0043232 intracellular non-membrane-bounded organelle; GO:0044430 cytoskeletal part; GO:0044446 intracellular organelle part; GO:0005737 cytoplasm; GO:0009524 phragmoplast; GO:0099512 supramolecular fiber; GO:0044424 intracellular part; GO:0099080 supramolecular complex; GO:0005623 cell; GO:0044…	GO:1901265 nucleoside phosphate binding; GO:0016817 hydrolase activity, acting on acid anhydrides; GO:0005515 protein binding; GO:0016787 hydrolase activity; GO:1901363 heterocyclic compound binding; GO:0097159 organic cyclic compound binding; GO:0008092 cytoskeletal protein binding; GO:0016462 pyrophosphatase activity; GO:0032553 ribonucleotide binding; GO:0003824 catalytic activity; GO:0005488 …				IPR030381; IPR027417; IPR001401;	Dynamin-type guanine nucleotide-binding (G) domain; P-loop containing nucleoside triphosphate hydrolase; Dynamin, GTPase domain;
Q9ZV34	At2g28790 OS=Arabidopsis thaliana OX=3702 GN=CBP1 PE=2 SV=1	1.403	Up	8.2785e-05	CBP1	27.017	1.118	1.153	1.086	1.057	1.072	1.162	0.808	0.779	0.806	1.054	1.036	0.99	chloroplast		GO:0009506 plasmodesma; GO:0030312 external encapsulating structure; GO:0030054 cell junction; GO:0044464 cell part; GO:0071944 cell periphery; GO:0009505 plant-type cell wall; GO:0005618 cell wall; GO:0005911 cell-cell junction; GO:0005623 cell; GO:0055044 symplast;
Q8GYB8	12-oxophytodienoate reductase 2 OS=Arabidopsis thaliana OX=3702 GN=OPR2 PE=1 SV=2	1.49	Up	0.000103697	OPR2	41.567	1.128	1.134	1.154	1.047	1.03	1.033	0.757	0.801	0.735	1.107	1.093	1.123	cytoskeleton	GO:0016053 organic acid biosynthetic process; GO:0044699 single-organism process; GO:0009058 biosynthetic process; GO:0044255 cellular lipid metabolic process; GO:0050896 response to stimulus; GO:0044237 cellular metabolic process; GO:0031408 oxylipin biosynthetic process; GO:0008610 lipid biosynthetic process; GO:0071704 organic substance metabolic process; GO:0009611 response to wounding; GO:00…	GO:0044424 intracellular part; GO:0005623 cell; GO:0005622 intracellular; GO:0044464 cell part; GO:0005737 cytoplasm;	GO:1901265 nucleoside phosphate binding; GO:0016628 oxidoreductase activity, acting on the CH-CH group of donors, NAD or NADP as acceptor; GO:0043167 ion binding; GO:0000166 nucleotide binding; GO:0048037 cofactor binding; GO:0016491 oxidoreductase activity; GO:0016627 oxidoreductase activity, acting on the CH-CH group of donors; GO:1901363 heterocyclic compound binding; GO:0097159 organic cyclic…	K05894	OPR; 12-oxophytodienoic acid reductase [EC:1.3.1.42]	ath00592 alpha-Linolenic acid metabolism; ath01100 Metabolic pathways; ath01110 Biosynthesis of secondary metabolites	IPR001155; IPR013785;	NADH:flavin oxidoreductase/NADH oxidase, N-terminal; Aldolase-type TIM barrel;
O48962	Probable 3-beta-hydroxysteroid-Delta(8),Delta(7)-isomerase OS=Arabidopsis thaliana OX=3702 GN=At1g20050 PE=2 SV=1	1.315	Up	0.0033757	At1g20050	25.146	1.072	1.115	1.068	1.133	1.118	1	0.821	0.767	0.887	1.015	1.047	1.07	vacuolar membrane	GO:1901615 organic hydroxy compound metabolic process; GO:0044711 single-organism biosynthetic process; GO:0008202 steroid metabolic process; GO:1901360 organic cyclic compound metabolic process; GO:0044699 single-organism process; GO:1901617 organic hydroxy compound biosynthetic process; GO:0009058 biosynthetic process; GO:0044238 primary metabolic process; GO:0016125 sterol metabolic process; G…	GO:0043229 intracellular organelle; GO:0016020 membrane; GO:0042175 nuclear outer membrane-endoplasmic reticulum membrane network; GO:0005783 endoplasmic reticulum; GO:0071944 cell periphery; GO:0044446 intracellular organelle part; GO:0005737 cytoplasm; GO:0031224 intrinsic component of membrane; GO:0012505 endomembrane system; GO:0044424 intracellular part; GO:0005623 cell; GO:0016021 integral …	GO:0047750 cholestenol delta-isomerase activity; GO:0016853 isomerase activity; GO:0016860 intramolecular oxidoreductase activity; GO:0000247 C-8 sterol isomerase activity; GO:0003824 catalytic activity; GO:0016863 intramolecular oxidoreductase activity, transposing C=C bonds;	K01824	EBP; cholestenol Delta-isomerase [EC:5.3.3.5]	ath00100 Steroid biosynthesis; ath01100 Metabolic pathways; ath01110 Biosynthesis of secondary metabolites	IPR033118;	EXPERA domain;
Q9SYT0	Annexin D1 OS=Arabidopsis thaliana OX=3702 GN=ANN1 PE=1 SV=1	1.378	Up	2.1241e-06	ANN1	36.203	1.137	1.114	1.108	0.986	1.011	0.961	0.819	0.805	0.813	1.064	1.087	1.1	cytoplasm	GO:0001101 response to acid chemical; GO:0072511 divalent inorganic cation transport; GO:0034220 ion transmembrane transport; GO:0009628 response to abiotic stimulus; GO:0030001 metal ion transport; GO:0071804 cellular potassium ion transport; GO:1901700 response to oxygen-containing compound; GO:0044699 single-organism process; GO:0050896 response to stimulus; GO:0051234 establishment of localiz…	GO:0016020 membrane; GO:0044434 chloroplast part; GO:0030312 external encapsulating structure; GO:0031090 organelle membrane; GO:0030054 cell junction; GO:0071944 cell periphery; GO:0005737 cytoplasm; GO:0044424 intracellular part; GO:0005911 cell-cell junction; GO:0005623 cell; GO:0055044 symplast; GO:0044422 organelle part; GO:0009506 plasmodesma; GO:0005622 intracellular; GO:0044464 cell part;…	GO:1901265 nucleoside phosphate binding; GO:0046983 protein dimerization activity; GO:0005515 protein binding; GO:0005507 copper ion binding; GO:0097159 organic cyclic compound binding; GO:1901363 heterocyclic compound binding; GO:0042802 identical protein binding; GO:0003824 catalytic activity; GO:0032553 ribonucleotide binding; GO:0005488 binding; GO:0032550 purine ribonucleoside binding; GO:00…	K17098	ANNAT; annexin D
Q9C6E4	Protein EXORDIUM-like 1 OS=Arabidopsis thaliana OX=3702 GN=EXL1 PE=2 SV=1	1.233	Up	0.00024494	EXL1	33.185	1.047	1.073	1.06	1.086	1.054	1.038	0.88	0.865	0.835	1.019	1.038	1.103	extracellular	GO:0070482 response to oxygen levels; GO:0036293 response to decreased oxygen levels; GO:0050896 response to stimulus; GO:0006950 response to stress; GO:0040007 growth; GO:0009628 response to abiotic stimulus; GO:0001666 response to hypoxia;	GO:0043229 intracellular organelle; GO:0005615 extracellular space; GO:0044421 extracellular region part; GO:0048046 apoplast; GO:0030312 external encapsulating structure; GO:0071944 cell periphery; GO:0005737 cytoplasm; GO:0012505 endomembrane system; GO:0044424 intracellular part; GO:0005623 cell; GO:0005576 extracellular region; GO:0043231 intracellular membrane-bounded organelle; GO:0043226 o…
O80998	Jacalin-related lectin 20 OS=Arabidopsis thaliana OX=3702 GN=JAL20 PE=2 SV=1	1.205	Up	4.3626e-06	JAL20	48.978	1.042	1.053	1.06	1.033	1.042	1.035	0.866	0.875	0.878	1.091	1.058	1.055	cytoplasm		GO:0009506 plasmodesma; GO:0005911 cell-cell junction; GO:0030054 cell junction; GO:0055044 symplast;	GO:0030246 carbohydrate binding; GO:0005488 binding;				IPR001229; IPR033734;	Jacalin-like lectin domain; Jacalin-like lectin domain, plant;
Q8L9P8	Protein RALF-like 33 OS=Arabidopsis thaliana OX=3702 GN=RALFL33 PE=2 SV=1	0.815	Down	0.00103607	RALFL33	12.806	0.914	0.92	0.9	1.015	0.955	0.985	1.118	1.119	1.116	0.954	0.997	0.992	extracellular	GO:0050794 regulation of cellular process; GO:0044700 single organism signaling; GO:0051716 cellular response to stimulus; GO:0035556 intracellular signal transduction; GO:0044763 single-organism cellular process; GO:0044699 single-organism process; GO:0019932 second-messenger-mediated signaling; GO:0023052 signaling; GO:0050896 response to stimulus; GO:0007165 signal transduction; GO:0050789 reg…	GO:0048046 apoplast; GO:0009506 plasmodesma; GO:0030312 external encapsulating structure; GO:0071944 cell periphery; GO:0005622 intracellular; GO:0044464 cell part; GO:0030054 cell junction; GO:0009505 plant-type cell wall; GO:0005618 cell wall; GO:0005911 cell-cell junction; GO:0005623 cell; GO:0005576 extracellular region; GO:0055044 symplast;	GO:0005515 protein binding; GO:0004871 signal transducer activity; GO:0005102 receptor binding; GO:0005488 binding; GO:0005179 hormone activity;
Q8S9K8	Methylesterase 10 OS=Arabidopsis thaliana OX=3702 GN=MES10 PE=2 SV=1	1.225	Up	0.00022214	MES10	31.358	1.083	1.064	1.074	0.972	0.998	1.052	0.855	0.874	0.901	1.178	1.091	1.064	nucleus			GO:0016787 hydrolase activity; GO:0003824 catalytic activity;				IPR029058; IPR000073;	Alpha/Beta hydrolase fold; Alpha/beta hydrolase fold-1;
A8MRQ5	Bifunctional inhibitor/lipid-transfer protein/seed storage 2S albumin superfamily protein OS=Arabidopsis thaliana OX=3702 GN=At4g22485 PE=4 SV=2	0.801	Down	0.00045801	At4g22485	68.199	0.917	0.928	0.882	1.115	1.042	1.068	1.105	1.14	1.161	0.861	0.878	0.877	extracellular	GO:0006508 proteolysis; GO:0008152 metabolic process; GO:0043170 macromolecule metabolic process; GO:0019538 protein metabolic process; GO:0044238 primary metabolic process; GO:0071704 organic substance metabolic process;		GO:0008233 peptidase activity; GO:0016787 hydrolase activity; GO:0003824 catalytic activity;				IPR016140; IPR027923;	Bifunctional inhibitor/plant lipid transfer protein/seed storage helical domain; Hydrophobic seed protein;
F4J378	Histone deacetylase 3 OS=Arabidopsis thaliana OX=3702 GN=HDA3 PE=1 SV=1	2.052	Up	0.00020485	HDA3	25.985	1.179	1.15	1.233	1.053	1.076	1.071	0.532	0.636	0.568	1.277	1.187	1.205	nucleus			GO:0046872 metal ion binding; GO:0043169 cation binding; GO:0005488 binding; GO:0043167 ion binding;				IPR007087;	Zinc finger, C2H2;
Q9SDS7	V-type proton ATPase subunit C OS=Arabidopsis thaliana OX=3702 GN=VHA-C PE=1 SV=1	0.714	Down	4.0981e-05	VHA-C	42.619	0.904	0.878	0.902	0.876	0.891	0.911	1.217	1.276	1.266	0.931	0.942	0.92	chloroplast	GO:0016043 cellular component organization; GO:0034220 ion transmembrane transport; GO:0090662 ATP hydrolysis coupled transmembrane transport; GO:0048869 cellular developmental process; GO:0015988 energy coupled proton transmembrane transport, against electrochemical gradient; GO:0032989 cellular component morphogenesis; GO:0044699 single-organism process; GO:0051234 establishment of localization…	GO:0016020 membrane; GO:0031090 organelle membrane; GO:0071944 cell periphery; GO:0098796 membrane protein complex; GO:0005737 cytoplasm; GO:0032991 macromolecular complex; GO:0044424 intracellular part; GO:0033176 proton-transporting V-type ATPase complex; GO:0005623 cell; GO:0044422 organelle part; GO:0005622 intracellular; GO:0044425 membrane part; GO:0044464 cell part; GO:0098805 whole membra…	GO:0022804 active transmembrane transporter activity; GO:0042625 ATPase coupled ion transmembrane transporter activity; GO:0015075 ion transmembrane transporter activity; GO:0022853 active ion transmembrane transporter activity; GO:0015399 primary active transmembrane transporter activity; GO:0016817 hydrolase activity, acting on acid anhydrides; GO:0022892 substrate-specific transporter activity…	K02148	ATPeV1C, ATP6C; V-type H+-transporting ATPase subunit C	ath00190 Oxidative phosphorylation; ath01100 Metabolic pathways; ath04145 Phagosome
Q5XF82	Jacalin-related lectin 11 OS=Arabidopsis thaliana OX=3702 GN=JAL11 PE=2 SV=1	0.644	Down	3.2089e-06	JAL11	48.523	0.842	0.873	0.873	0.84	0.848	0.867	1.32	1.35	1.35	0.894	0.875	0.863	cytoskeleton			GO:0030246 carbohydrate binding; GO:0005488 binding;				IPR001229; IPR033734;	Jacalin-like lectin domain; Jacalin-like lectin domain, plant;
Q9LQ31	Jacalin-related lectin 4 OS=Arabidopsis thaliana OX=3702 GN=JAL4 PE=2 SV=1	1.423	Up	1.54884e-05	JAL4	81.842	1.163	1.186	1.142	0.958	0.947	0.962	0.817	0.828	0.808	1.092	1.069	1.133	cytoplasm			GO:0030246 carbohydrate binding; GO:0005488 binding;				IPR001229; IPR033734;	Jacalin-like lectin domain; Jacalin-like lectin domain, plant;
P45724	Phenylalanine ammonia-lyase 2 OS=Arabidopsis thaliana OX=3702 GN=PAL2 PE=1 SV=2	0.751	Down	0.029416	PAL2	77.859		0.876	0.839		1.003	1.089		1.09	1.193		1.032	0.865	chloroplast	GO:1902222 erythrose 4-phosphate/phosphoenolpyruvate family amino acid catabolic process; GO:1901606 alpha-amino acid catabolic process; GO:0006725 cellular aromatic compound metabolic process; GO:0016053 organic acid biosynthetic process; GO:0009628 response to abiotic stimulus; GO:0044699 single-organism process; GO:0009058 biosynthetic process; GO:0009699 phenylpropanoid biosynthetic process; …	GO:0044464 cell part; GO:0005622 intracellular; GO:0005737 cytoplasm; GO:0044424 intracellular part; GO:0005623 cell; GO:0005829 cytosol; GO:0044444 cytoplasmic part;	GO:0016829 lyase activity; GO:0016840 carbon-nitrogen lyase activity; GO:0005515 protein binding; GO:0045548 phenylalanine ammonia-lyase activity; GO:0003824 catalytic activity; GO:0016841 ammonia-lyase activity; GO:0005488 binding;	K10775	PAL; phenylalanine ammonia-lyase [EC:4.3.1.24]	ath00360 Phenylalanine metabolism; ath00940 Phenylpropanoid biosynthesis; ath01100 Metabolic pathways; ath01110 Biosynthesis of secondary metabolites	IPR024083; IPR008948; IPR023144;	Fumarase/histidase, N-terminal; L-Aspartase-like; Phenylalanine ammonia-lyase, shielding domain;
Q9FFC9	Voltage-dependent L-type calcium channel subunit OS=Arabidopsis thaliana OX=3702 GN=MQK4.30 PE=4 SV=1	1.21	Up	0.0051423	MQK4.30	26.624	1.071	1.032	1.024	1.063	1.021	1.072	0.815	0.909	0.861	1.092	1.063	1.078	cytoplasm		GO:0043229 intracellular organelle; GO:0016020 membrane; GO:0005783 endoplasmic reticulum; GO:0005737 cytoplasm; GO:0031224 intrinsic component of membrane; GO:0012505 endomembrane system; GO:0044424 intracellular part; GO:0005623 cell; GO:0016021 integral component of membrane; GO:0043231 intracellular membrane-bounded organelle; GO:0043226 organelle; GO:0005622 intracellular; GO:0044464 cell pa…
Q9LHB9	Peroxidase 32 OS=Arabidopsis thaliana OX=3702 GN=PER32 PE=1 SV=3	1.249	Up	0.0003164	PER32	38.847	1.056	1.072	1.038	1.046	1.033	1.064	0.843	0.821	0.87	1.12	1.111	1.108	extracellular	GO:0006950 response to stress; GO:0055114 oxidation-reduction process; GO:0009636 response to toxic substance; GO:0044699 single-organism process; GO:0010033 response to organic substance; GO:0009735 response to cytokinin; GO:0050896 response to stimulus; GO:0044237 cellular metabolic process; GO:0008152 metabolic process; GO:0042743 hydrogen peroxide metabolic process; GO:0042221 response to che…	GO:0043229 intracellular organelle; GO:0016020 membrane; GO:0030312 external encapsulating structure; GO:0071944 cell periphery; GO:0005737 cytoplasm; GO:0044424 intracellular part; GO:0005623 cell; GO:0005576 extracellular region; GO:0043231 intracellular membrane-bounded organelle; GO:0043226 organelle; GO:0005622 intracellular; GO:0044464 cell part; GO:0005773 vacuole; GO:0005618 cell wall; GO…	GO:0097159 organic cyclic compound binding; GO:1901363 heterocyclic compound binding; GO:0020037 heme binding; GO:0003824 catalytic activity; GO:0005488 binding; GO:0043167 ion binding; GO:0016209 antioxidant activity; GO:0043169 cation binding; GO:0046872 metal ion binding; GO:0004601 peroxidase activity; GO:0046906 tetrapyrrole binding; GO:0016491 oxidoreductase activity; GO:0016684 oxidoreduct…	K00430	E1.11.1.7; peroxidase [EC:1.11.1.7]	ath00940 Phenylpropanoid biosynthesis; ath01100 Metabolic pathways; ath01110 Biosynthesis of secondary metabolites	IPR033905; IPR002016;	Secretory peroxidase; Haem peroxidase, plant/fungal/bacterial;
Q9LHQ5	Probable histone H2A.2 OS=Arabidopsis thaliana OX=3702 GN=At3g20670 PE=1 SV=1	0.747	Down	4.0745e-05	At3g20670	13.849	0.87	0.907	0.896	1.037	0.998	1.065	1.194	1.209	1.174	0.881	0.862	0.85	nucleus	GO:0050794 regulation of cellular process; GO:0016043 cellular component organization; GO:0060255 regulation of macromolecule metabolic process; GO:0019219 regulation of nucleobase-containing compound metabolic process; GO:0044699 single-organism process; GO:0048523 negative regulation of cellular process; GO:0031324 negative regulation of cellular metabolic process; GO:0048519 negative regulatio…	GO:0043229 intracellular organelle; GO:0043232 intracellular non-membrane-bounded organelle; GO:0044446 intracellular organelle part; GO:0032991 macromolecular complex; GO:0031981 nuclear lumen; GO:0044424 intracellular part; GO:0005623 cell; GO:0044422 organelle part; GO:0000786 nucleosome; GO:0044427 chromosomal part; GO:0043228 non-membrane-bounded organelle; GO:0031974 membrane-enclosed lumen…	GO:0097159 organic cyclic compound binding; GO:1901363 heterocyclic compound binding; GO:0003677 DNA binding; GO:0046982 protein heterodimerization activity; GO:0005488 binding; GO:0046983 protein dimerization activity; GO:0003676 nucleic acid binding; GO:0005515 protein binding;	K11251	H2A; histone H2A		IPR032454; IPR009072; IPR007125;	Histone H2A, C-terminal domain; Histone-fold; Histone H2A/H2B/H3;
O22809	NAD(P)-binding Rossmann-fold superfamily protein OS=Arabidopsis thaliana OX=3702 GN=CRL1 PE=2 SV=1	1.267	Up	0.000196269	CRL1	35.875	1.002	1.049	1.036	1.093	1.046	1.067	0.831	0.804	0.801	1.118	1.146	1.142	cytoplasm	GO:0009414 response to water deprivation; GO:0001101 response to acid chemical; GO:0006950 response to stress; GO:0009628 response to abiotic stimulus; GO:1901700 response to oxygen-containing compound; GO:0097305 response to alcohol; GO:0010033 response to organic substance; GO:0050896 response to stimulus; GO:0010038 response to metal ion; GO:0033993 response to lipid; GO:0042221 response to ch…		GO:0048037 cofactor binding; GO:0003824 catalytic activity; GO:0005488 binding; GO:0050662 coenzyme binding;				IPR001509; IPR016040;	NAD-dependent epimerase/dehydratase; NAD(P)-binding domain;
Q8VZ68	Is a member of the PF|00364 Biotin-requiring enzymes family OS=Arabidopsis thaliana OX=3702 GN=At1g52670 PE=2 SV=1	0.818	Down	0.0022638	At1g52670	29.573	0.905	0.997	0.953	0.965	0.897	0.923	1.147	1.178	1.164	0.963	0.933	0.927	chloroplast	GO:0044711 single-organism biosynthetic process; GO:0016053 organic acid biosynthetic process; GO:0044281 small molecule metabolic process; GO:0044763 single-organism cellular process; GO:0044699 single-organism process; GO:0009058 biosynthetic process; GO:0044255 cellular lipid metabolic process; GO:0006631 fatty acid metabolic process; GO:0044238 primary metabolic process; GO:0044237 cellular m…	GO:0043226 organelle; GO:0043231 intracellular membrane-bounded organelle; GO:0043229 intracellular organelle; GO:0044464 cell part; GO:0005622 intracellular; GO:0005737 cytoplasm; GO:0044424 intracellular part; GO:0043227 membrane-bounded organelle; GO:0005623 cell; GO:0009536 plastid; GO:0044444 cytoplasmic part; GO:0009507 chloroplast;	GO:0005515 protein binding; GO:0005488 binding;				IPR011053; IPR000089;	Single hybrid motif; Biotin/lipoyl attachment;
Q9C9U5	Probable serine/threonine-protein kinase SIS8 OS=Arabidopsis thaliana OX=3702 GN=SIS8 PE=1 SV=1	1.225	Up	0.00163935	SIS8	112.2	1.132	1.159	1.223	0.961	0.932	0.91	0.979	0.957	0.933	0.93	0.955	0.937	endoplasmic reticulum	GO:0050794 regulation of cellular process; GO:0044700 single organism signaling; GO:0016310 phosphorylation; GO:0009628 response to abiotic stimulus; GO:0071310 cellular response to organic substance; GO:1901700 response to oxygen-containing compound; GO:0044267 cellular protein metabolic process; GO:0044699 single-organism process; GO:0050896 response to stimulus; GO:0044237 cellular metabolic p…	GO:0043226 organelle; GO:0043231 intracellular membrane-bounded organelle; GO:0043229 intracellular organelle; GO:0005634 nucleus; GO:0044464 cell part; GO:0005622 intracellular; GO:0044424 intracellular part; GO:0043227 membrane-bounded organelle; GO:0005623 cell;	GO:0005524 ATP binding; GO:1901265 nucleoside phosphate binding; GO:0016773 phosphotransferase activity, alcohol group as acceptor; GO:0001882 nucleoside binding; GO:0043167 ion binding; GO:0005515 protein binding; GO:0000166 nucleotide binding; GO:0004672 protein kinase activity; GO:0004871 signal transducer activity; GO:0097159 organic cyclic compound binding; GO:1901363 heterocyclic compound b…				IPR000719; IPR001245; IPR011009;	Protein kinase domain; Serine-threonine/tyrosine-protein kinase catalytic domain; Protein kinase-like domain;
Q9SUR3	Reticulon-like protein B1 OS=Arabidopsis thaliana OX=3702 GN=RTNLB1 PE=1 SV=1	1.286	Up	0.0173792	RTNLB1	30.528	1.018	1.07	1.112	1.052	0.98	0.917	0.909	0.839	0.74	1.048	1.145	1.278	cytoplasm	GO:0016043 cellular component organization; GO:0010256 endomembrane system organization; GO:0006996 organelle organization; GO:0071786 endoplasmic reticulum tubular network organization; GO:0009987 cellular process; GO:0071840 cellular component organization or biogenesis; GO:0007029 endoplasmic reticulum organization;	GO:0016020 membrane; GO:0042175 nuclear outer membrane-endoplasmic reticulum membrane network; GO:0005783 endoplasmic reticulum; GO:0071944 cell periphery; GO:0005737 cytoplasm; GO:0031224 intrinsic component of membrane; GO:0044424 intracellular part; GO:0005623 cell; GO:0098562 cytoplasmic side of membrane; GO:0044422 organelle part; GO:0098827 endoplasmic reticulum subcompartment; GO:0044425 m…					IPR003388;	Reticulon;
A0A1P8AM79	alpha-1,2-Mannosidase OS=Arabidopsis thaliana OX=3702 GN=MNS3 PE=3 SV=1	1.606	Up	0.0134406	MNS3	71.07	1.159		1.244	0.969		0.946	0.78		0.716	1.13		1.138	plasma membrane		GO:0016020 membrane;	GO:0015923 mannosidase activity; GO:0015924 mannosyl-oligosaccharide mannosidase activity; GO:0003824 catalytic activity; GO:0005488 binding; GO:0043167 ion binding; GO:0016798 hydrolase activity, acting on glycosyl bonds; GO:0004559 alpha-mannosidase activity; GO:0043169 cation binding; GO:0046872 metal ion binding; GO:0004553 hydrolase activity, hydrolyzing O-glycosyl compounds; GO:0016787 hydr…	K23741		ath00510 N-Glycan biosynthesis; ath00513 Various types of N-glycan biosynthesis; ath01100 Metabolic pathways; ath04141 Protein processing in endoplasmic reticulum
A0A1P8B4V5	CURVATURE THYLAKOID 1D-like protein OS=Arabidopsis thaliana OX=3702 GN=CURT1D PE=4 SV=1	0.816	Down	0.000115901	CURT1D	17.098	0.965	0.928	0.927	0.921	0.981	0.984	1.155	1.155	1.146	0.899	0.92	0.962	chloroplast							IPR025564;	Cyanobacterial aminoacyl-tRNA synthetase, CAAD domain;
Q9LHD9	UPF0496 protein At3g28270 OS=Arabidopsis thaliana OX=3702 GN=At3g28270 PE=2 SV=1	0.793	Down	0.00020045	At3g28270	41.612	0.912	0.944	0.907	0.902	0.931	0.913	1.134	1.168	1.184	1.012	0.982	1.003	cytoplasm	GO:0051716 cellular response to stimulus; GO:0033554 cellular response to stress; GO:0009414 response to water deprivation; GO:0001101 response to acid chemical; GO:0006950 response to stress; GO:0071214 cellular response to abiotic stimulus; GO:0009628 response to abiotic stimulus; GO:1901700 response to oxygen-containing compound; GO:0071496 cellular response to external stimulus; GO:0071462 ce…	GO:0016020 membrane; GO:0031090 organelle membrane; GO:0031410 cytoplasmic vesicle; GO:0019898 extrinsic component of membrane; GO:0071944 cell periphery; GO:0005737 cytoplasm; GO:0031982 vesicle; GO:0044433 cytoplasmic vesicle part; GO:0031224 intrinsic component of membrane; GO:0044424 intracellular part; GO:0005623 cell; GO:0031234 extrinsic component of cytoplasmic side of plasma membrane; GO…	GO:0005515 protein binding; GO:0005488 binding;
Q5G5E0	Plant intracellular Ras-group-related LRR protein 5 OS=Arabidopsis thaliana OX=3702 GN=PIRL5 PE=2 SV=1	1.718	Up	0.00151707	PIRL5	58.742	1.447	1.481		0.855	0.859		0.867	0.837		0.828	0.821		cytoplasm	GO:0050794 regulation of cellular process; GO:0044700 single organism signaling; GO:0051716 cellular response to stimulus; GO:0007165 signal transduction; GO:0050789 regulation of biological process; GO:0007154 cell communication; GO:0044699 single-organism process; GO:0023052 signaling; GO:0050896 response to stimulus; GO:0009987 cellular process; GO:0065007 biological regulation;	GO:0016020 membrane; GO:0005623 cell; GO:0044464 cell part; GO:0071944 cell periphery; GO:0005886 plasma membrane;	GO:0005515 protein binding; GO:0005488 binding;				IPR032675;	Leucine-rich repeat domain, L domain-like;
O23629	Histone H2B.6 OS=Arabidopsis thaliana OX=3702 GN=H2B PE=1 SV=3	0.788	Down	0.0163829	H2B	16.436	0.915	1.001	1.03	0.829	0.922	0.915	1.368	1.189	1.182	0.827	0.857	0.843	nucleus		GO:0044434 chloroplast part; GO:0009534 chloroplast thylakoid; GO:0005737 cytoplasm; GO:0032991 macromolecular complex; GO:0044424 intracellular part; GO:0005623 cell; GO:0044422 organelle part; GO:0044427 chromosomal part; GO:0043228 non-membrane-bounded organelle; GO:0031974 membrane-enclosed lumen; GO:0070013 intracellular organelle lumen; GO:0005622 intracellular; GO:0044464 cell part; GO:000…	GO:0097159 organic cyclic compound binding; GO:1901363 heterocyclic compound binding; GO:0003677 DNA binding; GO:0046982 protein heterodimerization activity; GO:0005488 binding; GO:0046983 protein dimerization activity; GO:0003676 nucleic acid binding; GO:0005515 protein binding;	K11252	H2B; histone H2B		IPR009072; IPR007125;	Histone-fold; Histone H2A/H2B/H3;
Q84WS0	Subtilisin-like protease SBT1.1 OS=Arabidopsis thaliana OX=3702 GN=SBTI1.1 PE=1 SV=1	1.25	Up	0.0031767	SBTI1.1	83.246	1.119	1.066	1.17	1.015	1.023	0.902	0.855	0.909	0.92	1.039	1.024	1.017	chloroplast	GO:0006508 proteolysis; GO:0008152 metabolic process; GO:0043170 macromolecule metabolic process; GO:0019538 protein metabolic process; GO:0044238 primary metabolic process; GO:0071704 organic substance metabolic process;	GO:0031012 extracellular matrix; GO:0044421 extracellular region part; GO:0030312 external encapsulating structure; GO:0044464 cell part; GO:0071944 cell periphery; GO:0005578 proteinaceous extracellular matrix; GO:0005618 cell wall; GO:0005623 cell; GO:0005576 extracellular region;	GO:0004252 serine-type endopeptidase activity; GO:0004175 endopeptidase activity; GO:0008233 peptidase activity; GO:0003824 catalytic activity; GO:0017171 serine hydrolase activity; GO:0008236 serine-type peptidase activity; GO:0070011 peptidase activity, acting on L-amino acid peptides; GO:0016787 hydrolase activity;				IPR003137; IPR034197; IPR000209; IPR010259;	PA domain; Cucumisin-like catalytic domain; Peptidase S8/S53 domain; Peptidase S8 propeptide/proteinase inhibitor I9;
P15455	12S seed storage protein CRA1 OS=Arabidopsis thaliana OX=3702 GN=CRA1 PE=1 SV=2	2.326	Up	0.00087576	CRA1	52.594	1.387	1.373	1.382	0.768	0.761	0.73	0.587	0.622	0.572	1.304	1.307	1.358	vacuolar membrane	GO:0000003 reproduction; GO:0044707 single-multicellular organism process; GO:0001101 response to acid chemical; GO:0021700 developmental maturation; GO:0022414 reproductive process; GO:0071310 cellular response to organic substance; GO:1901700 response to oxygen-containing compound; GO:0048316 seed development; GO:0044699 single-organism process; GO:0009791 post-embryonic development; GO:0050896…	GO:0043226 organelle; GO:0043231 intracellular membrane-bounded organelle; GO:0043229 intracellular organelle; GO:0044464 cell part; GO:0005622 intracellular; GO:0005737 cytoplasm; GO:0005773 vacuole; GO:0044424 intracellular part; GO:0000326 protein storage vacuole; GO:0000322 storage vacuole; GO:0043227 membrane-bounded organelle; GO:0005623 cell; GO:0044444 cytoplasmic part; GO:0000325 plant-t…	GO:0045735 nutrient reservoir activity;				IPR011051; IPR006045; IPR014710;	RmlC-like cupin domain; Cupin 1; RmlC-like jelly roll fold;
Q8LGG0	Peptidyl-prolyl cis-trans isomerase FKBP12 OS=Arabidopsis thaliana OX=3702 GN=FKBP12 PE=1 SV=2	1.215	Up	0.0129817	FKBP12	11.987	1.128	1.085	1.101	0.895	0.983	0.957	0.99	0.854	0.884	1.004	1.053	1.083	chloroplast	GO:0061077 chaperone-mediated protein folding; GO:0044267 cellular protein metabolic process; GO:0044238 primary metabolic process; GO:0018208 peptidyl-proline modification; GO:0000413 protein peptidyl-prolyl isomerization; GO:0044237 cellular metabolic process; GO:0071704 organic substance metabolic process; GO:0018193 peptidyl-amino acid modification; GO:0006457 protein folding; GO:0008152 meta…	GO:0044464 cell part; GO:0005622 intracellular; GO:0005737 cytoplasm; GO:0044424 intracellular part; GO:0005829 cytosol; GO:0005623 cell; GO:0044444 cytoplasmic part;	GO:0097159 organic cyclic compound binding; GO:1901363 heterocyclic compound binding; GO:0003755 peptidyl-prolyl cis-trans isomerase activity; GO:0016853 isomerase activity; GO:0003824 catalytic activity; GO:0005488 binding; GO:0005515 protein binding; GO:0008144 drug binding; GO:0005528 FK506 binding; GO:0005527 macrolide binding; GO:0016859 cis-trans isomerase activity;	K01802	E5.2.1.8; peptidylprolyl isomerase [EC:5.2.1.8]		IPR001179;	FKBP-type peptidyl-prolyl cis-trans isomerase domain;
Q56ZI2	Patellin-2 OS=Arabidopsis thaliana OX=3702 GN=PATL2 PE=1 SV=2	0.833	Down	1.61683e-05	PATL2	76.007	0.903	0.916	0.895	1.014	1.012	1.007	1.083	1.089	1.087	1.004	0.999	0.986	nucleus	GO:0006810 transport; GO:0044763 single-organism cellular process; GO:0044699 single-organism process; GO:0051301 cell division; GO:0051179 localization; GO:0009987 cellular process; GO:0007049 cell cycle; GO:0051234 establishment of localization;	GO:0043229 intracellular organelle; GO:0016020 membrane; GO:0071944 cell periphery; GO:0005737 cytoplasm; GO:0031224 intrinsic component of membrane; GO:0012505 endomembrane system; GO:0044424 intracellular part; GO:0005623 cell; GO:0016021 integral component of membrane; GO:0005886 plasma membrane; GO:0009507 chloroplast; GO:0043231 intracellular membrane-bounded organelle; GO:0043226 organelle;…	GO:0008289 lipid binding; GO:0002020 protease binding; GO:0005515 protein binding; GO:0005488 binding; GO:0019899 enzyme binding; GO:0005215 transporter activity;				IPR001251; IPR009038; IPR011074;	CRAL-TRIO lipid binding domain; GOLD domain; CRAL/TRIO, N-terminal domain;
B9DFR9	AT2G45960 protein OS=Arabidopsis thaliana OX=3702 GN=PIP1B PE=2 SV=1	0.748	Down	0.0163587	PIP1B	29.132	0.963	0.873	0.753	0.877	0.974	1.087	1.154	1.115	1.191	0.987	1.035	0.908	plasma membrane	GO:0006810 transport; GO:0051179 localization; GO:0051234 establishment of localization;	GO:0031224 intrinsic component of membrane; GO:0016020 membrane; GO:0016021 integral component of membrane; GO:0044425 membrane part;	GO:0005215 transporter activity;	K09872	PIP; aquaporin PIP		IPR023271;	Aquaporin-like;
O23066	Cytochrome P450 86A2 OS=Arabidopsis thaliana OX=3702 GN=CYP86A2 PE=1 SV=1	1.257	Up	0.00091628	CYP86A2	62.529	1.032	1.034	1.069	1.059	1.094	1.062	0.864	0.797	0.833	1.073	1.093	1.059	chloroplast	GO:0006950 response to stress; GO:0055114 oxidation-reduction process; GO:0044281 small molecule metabolic process; GO:0044763 single-organism cellular process; GO:0044699 single-organism process; GO:0044255 cellular lipid metabolic process; GO:0006631 fatty acid metabolic process; GO:0050896 response to stimulus; GO:0044238 primary metabolic process; GO:0044237 cellular metabolic process; GO:007…	GO:0031224 intrinsic component of membrane; GO:0016020 membrane; GO:0016021 integral component of membrane; GO:0044425 membrane part;	GO:0005506 iron ion binding; GO:0018685 alkane 1-monooxygenase activity; GO:0043167 ion binding; GO:0016705 oxidoreductase activity, acting on paired donors, with incorporation or reduction of molecular oxygen; GO:0005515 protein binding; GO:0016491 oxidoreductase activity; GO:1901363 heterocyclic compound binding; GO:0097159 organic cyclic compound binding; GO:0020037 heme binding; GO:0016713 ox…	K15398	CYP86A4S; fatty acid omega-hydroxylase [EC:1.14.-.-]	ath00073 Cutin, suberine and wax biosynthesis; ath01100 Metabolic pathways
Q8VY97	ER membrane protein complex subunit 7 homolog OS=Arabidopsis thaliana OX=3702 GN=At4g32130 PE=2 SV=1	1.259	Up	0.00057929	At4g32130	22.563	1.108	1.05	1.07	1.101	1.032	1.065	0.832	0.882	0.85	0.994	1.064	1.003	vacuolar membrane		GO:0043229 intracellular organelle; GO:0016020 membrane; GO:0005783 endoplasmic reticulum; GO:0042175 nuclear outer membrane-endoplasmic reticulum membrane network; GO:0098796 membrane protein complex; GO:0005737 cytoplasm; GO:0044446 intracellular organelle part; GO:0012505 endomembrane system; GO:0032991 macromolecular complex; GO:0031224 intrinsic component of membrane; GO:0044424 intracellula…	GO:0030246 carbohydrate binding; GO:0005488 binding;	K23568			IPR013784; IPR014766; IPR019008;	Carbohydrate-binding-like fold; Carboxypeptidase, regulatory domain; Domain of unknown function DUF2012;
Q9SUQ8	Dirigent protein 6 OS=Arabidopsis thaliana OX=3702 GN=DIR6 PE=1 SV=1	1.337	Up	3.2236e-06	DIR6	21.412	1.088	1.091	1.06	1.107	1.098	1.142	0.805	0.81	0.808	1.047	0.988	1.048	extracellular	GO:0006725 cellular aromatic compound metabolic process; GO:1901615 organic hydroxy compound metabolic process; GO:0046189 phenol-containing compound biosynthetic process; GO:0044699 single-organism process; GO:0009699 phenylpropanoid biosynthetic process; GO:0009058 biosynthetic process; GO:0044237 cellular metabolic process; GO:0071704 organic substance metabolic process; GO:1901598 (-)-pinores…	GO:0048046 apoplast; GO:0005576 extracellular region;	GO:0042802 identical protein binding; GO:0030234 enzyme regulator activity; GO:0042803 protein homodimerization activity; GO:0005488 binding; GO:0046983 protein dimerization activity; GO:0005515 protein binding; GO:0098772 molecular function regulator; GO:0042349 guiding stereospecific synthesis activity;
Q8VZJ0	Sialyltransferase-like protein 1 OS=Arabidopsis thaliana OX=3702 GN=SIA1 PE=2 SV=1	1.271	Up	0.026782	SIA1	54.216	1.234	1.103	1.083	0.796	1.008	0.92	0.921	0.8	0.97	1.049	1.128	1.032	vacuolar membrane	GO:0009846 pollen germination; GO:0043413 macromolecule glycosylation; GO:0048868 pollen tube development; GO:0022414 reproductive process; GO:0048869 cellular developmental process; GO:0032989 cellular component morphogenesis; GO:0044699 single-organism process; GO:0009058 biosynthetic process; GO:0018196 peptidyl-asparagine modification; GO:0044237 cellular metabolic process; GO:0008152 metabol…	GO:0097708 intracellular vesicle; GO:0043229 intracellular organelle; GO:0016020 membrane; GO:0098588 bounding membrane of organelle; GO:0031410 cytoplasmic vesicle; GO:0031090 organelle membrane; GO:0031982 vesicle; GO:0044446 intracellular organelle part; GO:0005737 cytoplasm; GO:0000139 Golgi membrane; GO:0031224 intrinsic component of membrane; GO:0012505 endomembrane system; GO:0044424 intra…	GO:0008373 sialyltransferase activity; GO:0016757 transferase activity, transferring glycosyl groups; GO:0003824 catalytic activity; GO:0016740 transferase activity;
O82399	Malate dehydrogenase 1, peroxisomal OS=Arabidopsis thaliana OX=3702 GN=PMDH1 PE=1 SV=1	1.246	Up	9.6933e-05	PMDH1	37.465	1.059	1.049	1.038	1.067	1.133	1.05	0.862	0.826	0.836	1.052	1.076	1.093	cytoplasm	GO:0050794 regulation of cellular process; GO:0043648 dicarboxylic acid metabolic process; GO:0006097 glyoxylate cycle; GO:0044699 single-organism process; GO:0019216 regulation of lipid metabolic process; GO:0044237 cellular metabolic process; GO:0071704 organic substance metabolic process; GO:0031998 regulation of fatty acid beta-oxidation; GO:0008152 metabolic process; GO:0006091 generation of…	GO:0043226 organelle; GO:0043231 intracellular membrane-bounded organelle; GO:0043229 intracellular organelle; GO:0044464 cell part; GO:0005622 intracellular; GO:0005777 peroxisome; GO:0042579 microbody; GO:0005737 cytoplasm; GO:0044424 intracellular part; GO:0005623 cell; GO:0043227 membrane-bounded organelle; GO:0009536 plastid; GO:0044444 cytoplasmic part; GO:0009507 chloroplast;	GO:0016614 oxidoreductase activity, acting on CH-OH group of donors; GO:0016616 oxidoreductase activity, acting on the CH-OH group of donors, NAD or NADP as acceptor; GO:0016615 malate dehydrogenase activity; GO:0003824 catalytic activity; GO:0030060 L-malate dehydrogenase activity; GO:0016491 oxidoreductase activity;	K00026	MDH2; malate dehydrogenase [EC:1.1.1.37]	ath00020 Citrate cycle (TCA cycle); ath00270 Cysteine and methionine metabolism; ath00620 Pyruvate metabolism; ath00630 Glyoxylate and dicarboxylate metabolism; ath00710 Carbon fixation in photosynthetic organisms; ath01100 Metabolic pathways; ath01110 Biosynthesis of secondary metabolites; ath01200 Carbon metabolism	IPR022383; IPR016040; IPR001236; IPR015955;	Lactate/malate dehydrogenase, C-terminal; NAD(P)-binding domain; Lactate/malate dehydrogenase, N-terminal; Lactate dehydrogenase/glycoside hydrolase, family 4, C-terminal;
A0A1P8ANL5	Transducin/WD40 repeat-like superfamily protein OS=Arabidopsis thaliana OX=3702 GN=At1g15470 PE=4 SV=1	1.272	Up	0.00081635	At1g15470	31.175	1.127	1.185	1.124	0.981	0.951	0.89	0.879	0.886	0.937	1.034	0.993	1.058	nucleus			GO:0005515 protein binding; GO:0005488 binding;	K13137	STRAP, UNRIP; serine-threonine kinase receptor-associated protein	ath03013 RNA transport	IPR017986; IPR015943;	WD40-repeat-containing domain; WD40/YVTN repeat-like-containing domain;
A0A1P8B894	Carboxypeptidase OS=Arabidopsis thaliana OX=3702 GN=scpl20 PE=3 SV=1	1.41	Up	0.00024437	scpl20	51.053	1.059	1.027	1.102	1.018	1.084	0.992	0.773	0.726	0.762	1.176	1.225	1.188	cytoplasm	GO:0006508 proteolysis; GO:0008152 metabolic process; GO:0043170 macromolecule metabolic process; GO:0019538 protein metabolic process; GO:0044238 primary metabolic process; GO:0071704 organic substance metabolic process;		GO:0004180 carboxypeptidase activity; GO:0008233 peptidase activity; GO:0008238 exopeptidase activity; GO:0003824 catalytic activity; GO:0017171 serine hydrolase activity; GO:0008236 serine-type peptidase activity; GO:0070011 peptidase activity, acting on L-amino acid peptides; GO:0016787 hydrolase activity; GO:0004185 serine-type carboxypeptidase activity; GO:0070008 serine-type exopeptidase act…	K16296	SCPL-I; serine carboxypeptidase-like clade I [EC:3.4.16.-]		IPR029058;	Alpha/Beta hydrolase fold;
Q38946	Glutamate dehydrogenase 2 OS=Arabidopsis thaliana OX=3702 GN=GDH2 PE=1 SV=1	0.627	Down	1.4078e-06	GDH2	44.699	0.834	0.865	0.856	0.85	0.865	0.861	1.363	1.343	1.368	0.878	0.887	0.878	mitochondria	GO:0006970 response to osmotic stress; GO:0006950 response to stress; GO:0009628 response to abiotic stimulus; GO:0055114 oxidation-reduction process; GO:0044281 small molecule metabolic process; GO:0044763 single-organism cellular process; GO:0006807 nitrogen compound metabolic process; GO:0044699 single-organism process; GO:0009651 response to salt stress; GO:0050896 response to stimulus; GO:00…	GO:0043229 intracellular organelle; GO:0016020 membrane; GO:0098588 bounding membrane of organelle; GO:0031090 organelle membrane; GO:0005737 cytoplasm; GO:0044446 intracellular organelle part; GO:0044424 intracellular part; GO:0005623 cell; GO:0005739 mitochondrion; GO:0044422 organelle part; GO:0043226 organelle; GO:0043231 intracellular membrane-bounded organelle; GO:0044464 cell part; GO:0005…	GO:1901265 nucleoside phosphate binding; GO:0005507 copper ion binding; GO:0097159 organic cyclic compound binding; GO:1901363 heterocyclic compound binding; GO:0003824 catalytic activity; GO:0032553 ribonucleotide binding; GO:0005488 binding; GO:0050897 cobalt ion binding; GO:0032550 purine ribonucleoside binding; GO:0043169 cation binding; GO:0004353 glutamate dehydrogenase [NAD(P)+] activity; …	K00261	GLUD1_2, gdhA; glutamate dehydrogenase (NAD(P)+) [EC:1.4.1.3]	ath00220 Arginine biosynthesis; ath00250 Alanine, aspartate and glutamate metabolism; ath00910 Nitrogen metabolism; ath01100 Metabolic pathways; ath01200 Carbon metabolism	IPR006096; IPR016040; IPR033922; IPR006097;	Glutamate/phenylalanine/leucine/valine dehydrogenase, C-terminal; NAD(P)-binding domain; NAD(P) binding domain of glutamate dehydrogenase; Glutamate/phenylalanine/leucine/valine dehydrogenase, dimerisation domain;
Q9FNI7	Glucomannan 4-beta-mannosyltransferase 2 OS=Arabidopsis thaliana OX=3702 GN=CSLA2 PE=1 SV=1	1.248	Up	0.00074454	CSLA2	61.558		1.119	1.107		1.008	1.047		0.889	0.894		1.004	0.974	plasma membrane	GO:0000003 reproduction; GO:0016043 cellular component organization; GO:0044707 single-multicellular organism process; GO:0022414 reproductive process; GO:0048316 seed development; GO:0044699 single-organism process; GO:0010191 mucilage metabolic process; GO:0009791 post-embryonic development; GO:0009058 biosynthetic process; GO:0044237 cellular metabolic process; GO:0071554 cell wall organizatio…	GO:0043229 intracellular organelle; GO:0016020 membrane; GO:0098588 bounding membrane of organelle; GO:0031090 organelle membrane; GO:0005737 cytoplasm; GO:0044446 intracellular organelle part; GO:0000139 Golgi membrane; GO:0031224 intrinsic component of membrane; GO:0012505 endomembrane system; GO:0044424 intracellular part; GO:0005623 cell; GO:0016021 integral component of membrane; GO:0044422 …	GO:0047259 glucomannan 4-beta-mannosyltransferase activity; GO:0016758 transferase activity, transferring hexosyl groups; GO:0000030 mannosyltransferase activity; GO:0003824 catalytic activity; GO:0019187 beta-1,4-mannosyltransferase activity; GO:0016757 transferase activity, transferring glycosyl groups; GO:0051753 mannan synthase activity; GO:0016740 transferase activity;	K13680	CSLA; beta-mannan synthase [EC:2.4.1.32]		IPR029044;	Nucleotide-diphospho-sugar transferases;
Q9SB81	Peroxidase 42 OS=Arabidopsis thaliana OX=3702 GN=PER42 PE=1 SV=2	1.365	Up	0.0058438	PER42	37.294		1.106	1.156		1.085	1.032		0.836	0.821		1.006	1.024	extracellular	GO:0016043 cellular component organization; GO:0006950 response to stress; GO:0055114 oxidation-reduction process; GO:0009636 response to toxic substance; GO:0009664 plant-type cell wall organization; GO:0044699 single-organism process; GO:0050896 response to stimulus; GO:0044237 cellular metabolic process; GO:0071555 cell wall organization; GO:0071554 cell wall organization or biogenesis; GO:000…	GO:0030312 external encapsulating structure; GO:0044464 cell part; GO:0071944 cell periphery; GO:0009505 plant-type cell wall; GO:0005618 cell wall; GO:0005623 cell; GO:0005576 extracellular region;	GO:0097159 organic cyclic compound binding; GO:1901363 heterocyclic compound binding; GO:0020037 heme binding; GO:0003824 catalytic activity; GO:0005488 binding; GO:0043167 ion binding; GO:0016209 antioxidant activity; GO:0043169 cation binding; GO:0046872 metal ion binding; GO:0004601 peroxidase activity; GO:0046906 tetrapyrrole binding; GO:0016491 oxidoreductase activity; GO:0016684 oxidoreduct…	K00430	E1.11.1.7; peroxidase [EC:1.11.1.7]	ath00940 Phenylpropanoid biosynthesis; ath01100 Metabolic pathways; ath01110 Biosynthesis of secondary metabolites	IPR033905; IPR002016;	Secretory peroxidase; Haem peroxidase, plant/fungal/bacterial;
Q9S7P8	Protein SPIRAL1-like 3 OS=Arabidopsis thaliana OX=3702 GN=SP1L3 PE=1 SV=1	0.814	Down	0.0149594	SP1L3	12.172	0.975	1.018	0.943	1.021	0.815	0.892	1.103	1.22	1.285	0.893	0.908	0.835	cytoplasm	GO:0009719 response to endogenous stimulus; GO:0042221 response to chemical; GO:0010033 response to organic substance; GO:0009735 response to cytokinin; GO:0050896 response to stimulus; GO:0009725 response to hormone;	GO:0043229 intracellular organelle; GO:0099513 polymeric cytoskeletal fiber; GO:0005874 microtubule; GO:0043232 intracellular non-membrane-bounded organelle; GO:0044430 cytoskeletal part; GO:0044446 intracellular organelle part; GO:0099512 supramolecular fiber; GO:0044424 intracellular part; GO:0005623 cell; GO:0099080 supramolecular complex; GO:0044422 organelle part; GO:0099081 supramolecular p…		K18635	SPR1; protein SPIRAL1 and related proteins
Q9FH82	Pectin acetylesterase 11 OS=Arabidopsis thaliana OX=3702 GN=PAE11 PE=2 SV=1	1.522	Up	4.3733e-05	PAE11	42.009	1.119	1.133	1.121	1.021	1.041	1.009	0.76	0.749	0.707	1.066	1.107	1.152	chloroplast	GO:0071554 cell wall organization or biogenesis; GO:0016043 cellular component organization; GO:0071555 cell wall organization; GO:0009987 cellular process; GO:0045229 external encapsulating structure organization; GO:0071840 cellular component organization or biogenesis;	GO:0016020 membrane; GO:0030312 external encapsulating structure; GO:0071944 cell periphery; GO:0030054 cell junction; GO:0005737 cytoplasm; GO:0044424 intracellular part; GO:0005829 cytosol; GO:0005911 cell-cell junction; GO:0005623 cell; GO:0005576 extracellular region; GO:0055044 symplast; GO:0005886 plasma membrane; GO:0009506 plasmodesma; GO:0044464 cell part; GO:0005622 intracellular; GO:00…	GO:0052793 pectin acetylesterase activity; GO:0016787 hydrolase activity; GO:0052689 carboxylic ester hydrolase activity; GO:0003824 catalytic activity; GO:0016788 hydrolase activity, acting on ester bonds;
A0A1P8AX49	Cytochrome B5 isoform B OS=Arabidopsis thaliana OX=3702 GN=CB5-B PE=3 SV=1	1.232	Up	0.00088494	CB5-B	15.065	1.097	1.026	1.073	1.082	1.102	1.072	0.879	0.872	0.843	0.97	1.033	1.048	Golgi apparatus			GO:0097159 organic cyclic compound binding; GO:1901363 heterocyclic compound binding; GO:0020037 heme binding; GO:0046906 tetrapyrrole binding; GO:0005488 binding;	K23490			IPR001199;	Cytochrome b5-like heme/steroid binding domain;
Q9FFE0	Putative 4-hydroxy-4-methyl-2-oxoglutarate aldolase 2 OS=Arabidopsis thaliana OX=3702 GN=At5g16450 PE=1 SV=1	1.263	Up	0.00050395	At5g16450	17.82	1.071	1.145	1.122	0.967	0.94	0.965	0.899	0.865	0.879	1.085	1.071	1.056	cytoplasm	GO:0050794 regulation of cellular process; GO:0050789 regulation of biological process; GO:0080090 regulation of primary metabolic process; GO:0060255 regulation of macromolecule metabolic process; GO:0050790 regulation of catalytic activity; GO:0019219 regulation of nucleobase-containing compound metabolic process; GO:0051171 regulation of nitrogen compound metabolic process; GO:0019222 regulati…		GO:0030234 enzyme regulator activity; GO:0016833 oxo-acid-lyase activity; GO:0003824 catalytic activity; GO:0005488 binding; GO:0016830 carbon-carbon lyase activity; GO:0047443 4-hydroxy-4-methyl-2-oxoglutarate aldolase activity; GO:0043167 ion binding; GO:0016831 carboxy-lyase activity; GO:0008948 oxaloacetate decarboxylase activity; GO:0016829 lyase activity; GO:0043169 cation binding; GO:00468…				IPR005493;	Ribonuclease E inhibitor RraA/RraA-like protein;
P22954	Probable mediator of RNA polymerase II transcription subunit 37c OS=Arabidopsis thaliana OX=3702 GN=MED37D PE=1 SV=2	1.234	Up	0.00026465	MED37D	71.386	1.083	1.055	1.094	1.007	1.043	1.02	0.852	0.875	0.893	1.049	1.074	1.024	cytoplasm	GO:0097659 nucleic acid-templated transcription; GO:0009058 biosynthetic process; GO:0044764 multi-organism cellular process; GO:0044237 cellular metabolic process; GO:0009607 response to biotic stimulus; GO:0009605 response to external stimulus; GO:2001141 regulation of RNA biosynthetic process; GO:0008152 metabolic process; GO:0009408 response to heat; GO:0046686 response to cadmium ion; GO:001…	GO:0016020 membrane; GO:0043229 intracellular organelle; GO:0030312 external encapsulating structure; GO:0071944 cell periphery; GO:0005737 cytoplasm; GO:0012505 endomembrane system; GO:0044424 intracellular part; GO:0005829 cytosol; GO:0005623 cell; GO:0005886 plasma membrane; GO:0043231 intracellular membrane-bounded organelle; GO:0043226 organelle; GO:0005634 nucleus; GO:0005622 intracellular;…	GO:0005524 ATP binding; GO:1901265 nucleoside phosphate binding; GO:0001882 nucleoside binding; GO:0043167 ion binding; GO:0005515 protein binding; GO:0000166 nucleotide binding; GO:0097159 organic cyclic compound binding; GO:1901363 heterocyclic compound binding; GO:0032549 ribonucleoside binding; GO:0097367 carbohydrate derivative binding; GO:0032553 ribonucleotide binding; GO:0005488 binding; …	K03283	HSPA1s; heat shock 70kDa protein 1/2/6/8	ath03040 Spliceosome; ath04141 Protein processing in endoplasmic reticulum; ath04144 Endocytosis	IPR029048; IPR029047;	Heat shock protein 70kD, C-terminal domain; Heat shock protein 70kD, peptide-binding domain;
F4K331	Maf-like protein OS=Arabidopsis thaliana OX=3702 GN=MJB21.15 PE=3 SV=1	0.767	Down	0.046242	MJB21.15	22.825		0.931	0.837		0.991	0.994		1.122	1.182		0.946	0.972	cytoplasm			GO:0047429 nucleoside-triphosphate diphosphatase activity; GO:0016817 hydrolase activity, acting on acid anhydrides; GO:0016787 hydrolase activity; GO:0016462 pyrophosphatase activity; GO:0016818 hydrolase activity, acting on acid anhydrides, in phosphorus-containing anhydrides; GO:0003824 catalytic activity;	K06287	maf; septum formation protein
P51407	60S acidic ribosomal protein P2-1 OS=Arabidopsis thaliana OX=3702 GN=RPP2A PE=3 SV=2	0.778	Down	0.00027524	RPP2A	11.452	0.954	0.912	0.962	0.918	0.938	0.941	1.211	1.186	1.239	0.886	0.875	0.857	chloroplast	GO:0006518 peptide metabolic process; GO:0006414 translational elongation; GO:0043043 peptide biosynthetic process; GO:0044267 cellular protein metabolic process; GO:0006807 nitrogen compound metabolic process; GO:0009058 biosynthetic process; GO:0043603 cellular amide metabolic process; GO:0044238 primary metabolic process; GO:1901566 organonitrogen compound biosynthetic process; GO:1901576 orga…	GO:0005840 ribosome; GO:0043229 intracellular organelle; GO:0043232 intracellular non-membrane-bounded organelle; GO:0022625 cytosolic large ribosomal subunit; GO:0044446 intracellular organelle part; GO:0005737 cytoplasm; GO:0032991 macromolecular complex; GO:0044424 intracellular part; GO:0005829 cytosol; GO:0005623 cell; GO:0044422 organelle part; GO:0043228 non-membrane-bounded organelle; GO:…	GO:0003735 structural constituent of ribosome; GO:0005198 structural molecule activity;	K02943	RP-LP2, RPLP2; large subunit ribosomal protein LP2	ath03010 Ribosome
Q9SUI5	Photosystem I reaction center subunit psaK, chloroplastic OS=Arabidopsis thaliana OX=3702 GN=PSAK PE=2 SV=2	0.789	Down	4.4196e-06	PSAK	13.206	0.854	0.847	0.843	1.102	1.126	1.152	1.085	1.059	1.079	0.965	0.981	0.934	chloroplast	GO:0008152 metabolic process; GO:0044237 cellular metabolic process; GO:0009987 cellular process; GO:0015979 photosynthesis;	GO:0016020 membrane; GO:0009535 chloroplast thylakoid membrane; GO:0044434 chloroplast part; GO:0098796 membrane protein complex; GO:0005737 cytoplasm; GO:0009534 chloroplast thylakoid; GO:0042651 thylakoid membrane; GO:0032991 macromolecular complex; GO:0031224 intrinsic component of membrane; GO:0044424 intracellular part; GO:0005623 cell; GO:0044422 organelle part; GO:0044425 membrane part; GO…	GO:0097159 organic cyclic compound binding; GO:1901363 heterocyclic compound binding; GO:0016168 chlorophyll binding; GO:0046906 tetrapyrrole binding; GO:0005488 binding;	K02698	psaK; photosystem I subunit X	ath00195 Photosynthesis	IPR023618;	Photosystem I PsaG/PsaK domain;
Q9FUP0	12-oxophytodienoate reductase 3 OS=Arabidopsis thaliana OX=3702 GN=OPR3 PE=1 SV=2	1.237	Up	0.00043691	OPR3	42.691	1.088	1.02	1.066	1.038	1.087	1.025	0.847	0.854	0.864	1.06	1.076	1.011	peroxisome	GO:0001101 response to acid chemical; GO:0016053 organic acid biosynthetic process; GO:0048443 stamen development; GO:0022414 reproductive process; GO:0048466 androecium development; GO:0044699 single-organism process; GO:0048827 phyllome development; GO:0009058 biosynthetic process; GO:0044255 cellular lipid metabolic process; GO:0044237 cellular metabolic process; GO:0031408 oxylipin biosynthet…	GO:0043226 organelle; GO:0043231 intracellular membrane-bounded organelle; GO:0043229 intracellular organelle; GO:0044464 cell part; GO:0005622 intracellular; GO:0005777 peroxisome; GO:0042579 microbody; GO:0005737 cytoplasm; GO:0044424 intracellular part; GO:0005623 cell; GO:0043227 membrane-bounded organelle; GO:0044444 cytoplasmic part;	GO:1901265 nucleoside phosphate binding; GO:0016628 oxidoreductase activity, acting on the CH-CH group of donors, NAD or NADP as acceptor; GO:0043167 ion binding; GO:0000166 nucleotide binding; GO:0048037 cofactor binding; GO:0016491 oxidoreductase activity; GO:0016627 oxidoreductase activity, acting on the CH-CH group of donors; GO:1901363 heterocyclic compound binding; GO:0097159 organic cyclic…	K05894	OPR; 12-oxophytodienoic acid reductase [EC:1.3.1.42]	ath00592 alpha-Linolenic acid metabolism; ath01100 Metabolic pathways; ath01110 Biosynthesis of secondary metabolites	IPR001155; IPR013785;	NADH:flavin oxidoreductase/NADH oxidase, N-terminal; Aldolase-type TIM barrel;
Q8RWY6	CLIP-associated protein OS=Arabidopsis thaliana OX=3702 GN=CLASP PE=1 SV=1	0.717	Down	0.00037571	CLASP	158.95	0.849	0.876	0.933	0.97	0.88	0.886	1.264	1.228	1.217	0.884	0.989	0.945	cytoplasm	GO:0050794 regulation of cellular process; GO:0016043 cellular component organization; GO:0065008 regulation of biological quality; GO:0031111 negative regulation of microtubule polymerization or depolymerization; GO:0051129 negative regulation of cellular component organization; GO:0007067 mitotic nuclear division; GO:0048285 organelle fission; GO:0044699 single-organism process; GO:0031110 regu…	GO:0016020 membrane; GO:0005874 microtubule; GO:0005938 cell cortex; GO:0030054 cell junction; GO:0071944 cell periphery; GO:0005737 cytoplasm; GO:0099568 cytoplasmic region; GO:0099512 supramolecular fiber; GO:0044424 intracellular part; GO:0005911 cell-cell junction; GO:0099080 supramolecular complex; GO:0005623 cell; GO:0055044 symplast; GO:0044422 organelle part; GO:0043228 non-membrane-bound…	GO:0015631 tubulin binding; GO:0005515 protein binding; GO:0008092 cytoskeletal protein binding; GO:0051010 microtubule plus-end binding; GO:0008017 microtubule binding; GO:0005488 binding;	K16578	CLASP1_2; CLIP-associating protein 1/2		IPR034085; IPR011989; IPR024395; IPR016024;	TOG domain; Armadillo-like helical; CLASP N-terminal domain; Armadillo-type fold;
P0DKC6	11-beta-hydroxysteroid dehydrogenase 1B OS=Arabidopsis thaliana OX=3702 GN=HSD1 PE=1 SV=1	1.861	Up	1.51449e-05	HSD1	39.086	1.349	1.408	1.372	0.833	0.799	0.721	0.737	0.765	0.717	1.083	1.045	1.132	cytoplasm	GO:0044711 single-organism biosynthetic process; GO:0055114 oxidation-reduction process; GO:0008202 steroid metabolic process; GO:1901360 organic cyclic compound metabolic process; GO:0044699 single-organism process; GO:0009058 biosynthetic process; GO:0044238 primary metabolic process; GO:1901576 organic substance biosynthetic process; GO:0071704 organic substance metabolic process; GO:0008610 l…	GO:0043226 organelle; GO:0043229 intracellular organelle; GO:0016020 membrane; GO:0043232 intracellular non-membrane-bounded organelle; GO:0044425 membrane part; GO:0044464 cell part; GO:0005622 intracellular; GO:0031224 intrinsic component of membrane; GO:0044424 intracellular part; GO:0005623 cell; GO:0005811 lipid particle; GO:0016021 integral component of membrane; GO:0043228 non-membrane-bou…	GO:0016229 steroid dehydrogenase activity; GO:0016614 oxidoreductase activity, acting on CH-OH group of donors; GO:0016616 oxidoreductase activity, acting on the CH-OH group of donors, NAD or NADP as acceptor; GO:0033764 steroid dehydrogenase activity, acting on the CH-OH group of donors, NAD or NADP as acceptor; GO:0070524 11-beta-hydroxysteroid dehydrogenase (NADP+) activity; GO:0003824 catalyt…	K22418			IPR016040;	NAD(P)-binding domain;
Q9LTR8	At5g57040 OS=Arabidopsis thaliana OX=3702 GN=MHM17.18 PE=2 SV=1	1.242	Up	0.0117849	MHM17.18	22.247	1.024	1.036	1.08	1.048	1.089	1.065	0.923	0.793	0.812	1.028	1.13	1.084	chloroplast		GO:0043226 organelle; GO:0043231 intracellular membrane-bounded organelle; GO:0043229 intracellular organelle; GO:0044464 cell part; GO:0005622 intracellular; GO:0005737 cytoplasm; GO:0044424 intracellular part; GO:0043227 membrane-bounded organelle; GO:0005623 cell; GO:0009536 plastid; GO:0044444 cytoplasmic part; GO:0009507 chloroplast;	GO:0016829 lyase activity; GO:0003824 catalytic activity;	K08234	yaeR; glyoxylase I family protein		IPR029068; IPR004360;	Glyoxalase/Bleomycin resistance protein/Dihydroxybiphenyl dioxygenase; Glyoxalase/fosfomycin resistance/dioxygenase domain;
A0A1P8AQY3	SHV3-like 2 OS=Arabidopsis thaliana OX=3702 GN=SVL2 PE=4 SV=1	0.789	Down	0.0003034	SVL2	62.234		0.885	0.892		1.063	0.996		1.125	1.128		0.921	0.976	chloroplast	GO:0044699 single-organism process; GO:0008152 metabolic process; GO:0044238 primary metabolic process; GO:0044710 single-organism metabolic process; GO:0006629 lipid metabolic process; GO:0071704 organic substance metabolic process;		GO:0008081 phosphoric diester hydrolase activity; GO:0016787 hydrolase activity; GO:0003824 catalytic activity; GO:0042578 phosphoric ester hydrolase activity; GO:0016788 hydrolase activity, acting on ester bonds;				IPR030395; IPR017946;	Glycerophosphodiester phosphodiesterase domain; PLC-like phosphodiesterase, TIM beta/alpha-barrel domain;
Q38869	Calcium-dependent protein kinase 4 OS=Arabidopsis thaliana OX=3702 GN=CPK4 PE=1 SV=1	0.569	Down	1.1214e-06	CPK4	56.416	0.788	0.768	0.778	0.97	0.93	0.912	1.346	1.359	1.4	0.854	0.898	0.854	chloroplast	GO:0050794 regulation of cellular process; GO:0044700 single organism signaling; GO:0016310 phosphorylation; GO:0018209 peptidyl-serine modification; GO:0023051 regulation of signaling; GO:0044267 cellular protein metabolic process; GO:0044699 single-organism process; GO:0050896 response to stimulus; GO:0044237 cellular metabolic process; GO:0006796 phosphate-containing compound metabolic process…	GO:0043226 organelle; GO:0043231 intracellular membrane-bounded organelle; GO:0043229 intracellular organelle; GO:0005634 nucleus; GO:0044464 cell part; GO:0005622 intracellular; GO:0005737 cytoplasm; GO:0044424 intracellular part; GO:0043227 membrane-bounded organelle; GO:0005623 cell; GO:0005829 cytosol; GO:0044444 cytoplasmic part;	GO:1901265 nucleoside phosphate binding; GO:0016773 phosphotransferase activity, alcohol group as acceptor; GO:0005515 protein binding; GO:0004683 calmodulin-dependent protein kinase activity; GO:0004672 protein kinase activity; GO:0097159 organic cyclic compound binding; GO:1901363 heterocyclic compound binding; GO:0016301 kinase activity; GO:0003824 catalytic activity; GO:0032553 ribonucleotide…	K13412	CPK; calcium-dependent protein kinase [EC:2.7.11.1]	ath04626 Plant-pathogen interaction	IPR000719; IPR011992; IPR002048; IPR011009;	Protein kinase domain; EF-hand domain pair; EF-hand domain; Protein kinase-like domain;
F4KHF4	3-ketoacyl-acyl carrier protein synthase I OS=Arabidopsis thaliana OX=3702 GN=KASI PE=1 SV=1	0.668	Down	1.814e-06	KASI	52.094	0.863	0.87	0.869	0.911	0.908	0.915	1.313	1.312	1.27	0.885	0.879	0.879	chloroplast	GO:0044711 single-organism biosynthetic process; GO:0016053 organic acid biosynthetic process; GO:0044281 small molecule metabolic process; GO:0044763 single-organism cellular process; GO:0044699 single-organism process; GO:0044255 cellular lipid metabolic process; GO:0009058 biosynthetic process; GO:0006631 fatty acid metabolic process; GO:0044238 primary metabolic process; GO:0044237 cellular m…		GO:0016746 transferase activity, transferring acyl groups; GO:0016747 transferase activity, transferring acyl groups other than amino-acyl groups; GO:0016740 transferase activity; GO:0003824 catalytic activity;	K09458	fabF; 3-oxoacyl-[acyl-carrier-protein] synthase II [EC:2.3.1.179]	ath00061 Fatty acid biosynthesis; ath00780 Biotin metabolism; ath01100 Metabolic pathways; ath01212 Fatty acid metabolism	IPR020841; IPR016039; IPR014031; IPR014030;	Polyketide synthase, beta-ketoacyl synthase domain; Thiolase-like; Beta-ketoacyl synthase, C-terminal; Beta-ketoacyl synthase, N-terminal;
Q94BY2	At1g65820/F1E22_4 OS=Arabidopsis thaliana OX=3702 GN=At1g65820 PE=2 SV=1	1.308	Up	0.000157813	At1g65820	16.586	1.067	1.026	1.05	1.122	1.141	1.084	0.81	0.776	0.816	1.046	1.113	1.092	cytoplasm		GO:0031224 intrinsic component of membrane; GO:0016020 membrane; GO:0016021 integral component of membrane; GO:0044425 membrane part;	GO:0016740 transferase activity; GO:0003824 catalytic activity;	K00799	GST, gst; glutathione S-transferase [EC:2.5.1.18]	ath00480 Glutathione metabolism; ath01100 Metabolic pathways	IPR023352;	Membrane associated eicosanoid/glutathione metabolism-like domain;
Q39132	At1g14950/F10B6_18 OS=Arabidopsis thaliana OX=3702 GN=MLP1 PE=2 SV=1	2.486	Up	1.6269e-06	MLP1	17.892	1.329	1.361	1.277	1.044	1.013	1.057	0.549	0.52	0.527	1.152	1.185	1.147	cytoplasm	GO:0006952 defense response; GO:0050896 response to stimulus; GO:0006950 response to stress; GO:0009607 response to biotic stimulus;						IPR023393; IPR000916;	START-like domain; Bet v I/Major latex protein;
P40940	ADP-ribosylation factor 3 OS=Arabidopsis thaliana OX=3702 GN=ARF3 PE=1 SV=2	1.208	Up	3.0071e-06	ARF3	20.242	1.071	1.061	1.076	1.007	1.047	1.036	0.881	0.893	0.882	1.067	1.027	1.02	cytoplasm	GO:0050794 regulation of cellular process; GO:0044700 single organism signaling; GO:0051716 cellular response to stimulus; GO:0035556 intracellular signal transduction; GO:0016192 vesicle-mediated transport; GO:0044699 single-organism process; GO:0071702 organic substance transport; GO:0007264 small GTPase mediated signal transduction; GO:0023052 signaling; GO:0050896 response to stimulus; GO:001…	GO:0043229 intracellular organelle; GO:0016020 membrane; GO:0071944 cell periphery; GO:0044446 intracellular organelle part; GO:0005737 cytoplasm; GO:0005795 Golgi stack; GO:0012505 endomembrane system; GO:0044424 intracellular part; GO:0005623 cell; GO:0044422 organelle part; GO:0005886 plasma membrane; GO:0043231 intracellular membrane-bounded organelle; GO:0043226 organelle; GO:0044464 cell pa…	GO:1901265 nucleoside phosphate binding; GO:0001882 nucleoside binding; GO:0043167 ion binding; GO:0005515 protein binding; GO:0000166 nucleotide binding; GO:1901363 heterocyclic compound binding; GO:0097159 organic cyclic compound binding; GO:0032549 ribonucleoside binding; GO:0097367 carbohydrate derivative binding; GO:0032553 ribonucleotide binding; GO:0005488 binding; GO:0032550 purine ribonu…	K07942	ARL1; ADP-ribosylation factor-like protein 1		IPR005225; IPR027417;	Small GTP-binding protein domain; P-loop containing nucleoside triphosphate hydrolase;
P49040	Sucrose synthase 1 OS=Arabidopsis thaliana OX=3702 GN=SUS1 PE=1 SV=3	1.284	Up	0.00097724	SUS1	92.996	1.075	1.066	1.123	0.985	1.002	0.978	0.86	0.808	0.874	1.064	1.132	1.03	cytoplasm	GO:0001101 response to acid chemical; GO:0009746 response to hexose; GO:0009628 response to abiotic stimulus; GO:1901700 response to oxygen-containing compound; GO:0044699 single-organism process; GO:0005984 disaccharide metabolic process; GO:0009749 response to glucose; GO:0050896 response to stimulus; GO:0044237 cellular metabolic process; GO:0072708 response to sorbitol; GO:0071704 organic sub…	GO:0009506 plasmodesma; GO:0044464 cell part; GO:0005622 intracellular; GO:0030054 cell junction; GO:0005737 cytoplasm; GO:0044424 intracellular part; GO:0005623 cell; GO:0005911 cell-cell junction; GO:0005829 cytosol; GO:0055044 symplast; GO:0044444 cytoplasmic part;	GO:0016758 transferase activity, transferring hexosyl groups; GO:0003824 catalytic activity; GO:0035251 UDP-glucosyltransferase activity; GO:0008194 UDP-glycosyltransferase activity; GO:0046527 glucosyltransferase activity; GO:0016757 transferase activity, transferring glycosyl groups; GO:0016157 sucrose synthase activity; GO:0016740 transferase activity;	K00695	E2.4.1.13; sucrose synthase [EC:2.4.1.13]	ath00500 Starch and sucrose metabolism; ath01100 Metabolic pathways	IPR000368; IPR001296;	Sucrose synthase; Glycosyl transferase, family 1;
F4K6T0	Methyltransferase OS=Arabidopsis thaliana OX=3702 GN=At5g14430 PE=3 SV=1	1.251	Up	0.000103939	At5g14430	69.889	1.066	1.095	1.083	1.054	1.059	1.047	0.886	0.853	0.854	1.017	1.054	1.05	chloroplast	GO:0008152 metabolic process; GO:0032259 methylation;	GO:0031224 intrinsic component of membrane; GO:0016020 membrane; GO:0016021 integral component of membrane; GO:0044425 membrane part;	GO:0016741 transferase activity, transferring one-carbon groups; GO:0008168 methyltransferase activity; GO:0003824 catalytic activity; GO:0016740 transferase activity;				IPR029063;	S-adenosyl-L-methionine-dependent methyltransferase;
Q9SUW6	S-adenosyl-L-methionine-dependent methyltransferases superfamily protein OS=Arabidopsis thaliana OX=3702 GN=At4g22530 PE=2 SV=1	1.325	Up	0.00038117	At4g22530	29.106	1.064	1.114	1.111	1.097	1.03	1.196	0.83	0.856	0.797	1.049	1.027	0.942	cytoplasm	GO:0008152 metabolic process; GO:0032259 methylation;	GO:0043226 organelle; GO:0043231 intracellular membrane-bounded organelle; GO:0043229 intracellular organelle; GO:0005634 nucleus; GO:0044464 cell part; GO:0005622 intracellular; GO:0005737 cytoplasm; GO:0044424 intracellular part; GO:0005829 cytosol; GO:0043227 membrane-bounded organelle; GO:0005623 cell; GO:0044444 cytoplasmic part;	GO:0008757 S-adenosylmethionine-dependent methyltransferase activity; GO:0016741 transferase activity, transferring one-carbon groups; GO:0008168 methyltransferase activity; GO:0003824 catalytic activity; GO:0016740 transferase activity;				IPR029063; IPR013216;	S-adenosyl-L-methionine-dependent methyltransferase; Methyltransferase type 11;
F4JKM2	Cinnamyl alcohol dehydrogenase 5 OS=Arabidopsis thaliana OX=3702 GN=CAD5 PE=3 SV=1	1.326	Up	3.7024e-05	CAD5	38.716	1.114	1.12	1.108	0.975	0.916	0.973	0.822	0.861	0.837	1.123	1.128	1.053	cytoplasm	GO:0044699 single-organism process; GO:0008152 metabolic process; GO:0055114 oxidation-reduction process; GO:0044710 single-organism metabolic process;		GO:0046914 transition metal ion binding; GO:0003824 catalytic activity; GO:0005488 binding; GO:0043167 ion binding; GO:0046872 metal ion binding; GO:0043169 cation binding; GO:0008270 zinc ion binding; GO:0016491 oxidoreductase activity;	K00083	E1.1.1.195; cinnamyl-alcohol dehydrogenase [EC:1.1.1.195]	ath00940 Phenylpropanoid biosynthesis; ath01100 Metabolic pathways; ath01110 Biosynthesis of secondary metabolites	IPR011032; IPR020843; IPR016040; IPR013154; IPR013149;	GroES-like; Polyketide synthase, enoylreductase domain; NAD(P)-binding domain; Alcohol dehydrogenase, N-terminal; Alcohol dehydrogenase, C-terminal;
Q6NMI3	Conserved oligomeric Golgi complex subunit 6 OS=Arabidopsis thaliana OX=3702 GN=At1g31780 PE=1 SV=1	1.261	Up	0.0049568	At1g31780	75.792	1.053	1.131	1.078	1.058	1.044	0.955	0.881	0.803	0.903	1.036	1.059	1.083	cytoplasm	GO:0006810 transport; GO:0048193 Golgi vesicle transport; GO:0051179 localization; GO:0006891 intra-Golgi vesicle-mediated transport; GO:0051234 establishment of localization; GO:0016192 vesicle-mediated transport;	GO:0043229 intracellular organelle; GO:0005737 cytoplasm; GO:0044446 intracellular organelle part; GO:0012505 endomembrane system; GO:0032991 macromolecular complex; GO:0044424 intracellular part; GO:0005829 cytosol; GO:0005623 cell; GO:0044422 organelle part; GO:0043231 intracellular membrane-bounded organelle; GO:0043226 organelle; GO:0044464 cell part; GO:0005622 intracellular; GO:0044431 Golg…		K20293	COG6, COD2; conserved oligomeric Golgi complex subunit 6
F4K0T6	Ethylene-dependent gravitropism-deficient and yellow-green-like 2 OS=Arabidopsis thaliana OX=3702 GN=EGY2 PE=4 SV=1	0.798	Down	0.000122435	EGY2	56.399	0.907	0.875	0.889	1.015	1.007	1.011	1.104	1.102	1.141	0.941	0.98	0.926	plasma membrane	GO:0006508 proteolysis; GO:0008152 metabolic process; GO:0043170 macromolecule metabolic process; GO:0019538 protein metabolic process; GO:0044238 primary metabolic process; GO:0071704 organic substance metabolic process;	GO:0031224 intrinsic component of membrane; GO:0016020 membrane; GO:0016021 integral component of membrane; GO:0044425 membrane part;	GO:0070011 peptidase activity, acting on L-amino acid peptides; GO:0008237 metallopeptidase activity; GO:0016787 hydrolase activity; GO:0008233 peptidase activity; GO:0003824 catalytic activity;
Q41931	1-aminocyclopropane-1-carboxylate oxidase 2 OS=Arabidopsis thaliana OX=3702 GN=ACO2 PE=1 SV=2	0.605	Down	1.99982e-05	ACO2	36.183	0.848	0.861	0.821	0.834	0.799	0.785	1.361	1.383	1.438	0.847	0.848	0.881	cytoplasm	GO:0009593 detection of chemical stimulus; GO:0001101 response to acid chemical; GO:0009693 ethylene biosynthetic process; GO:0043449 cellular alkene metabolic process; GO:0044699 single-organism process; GO:0009058 biosynthetic process; GO:0044237 cellular metabolic process; GO:0009727 detection of ethylene stimulus; GO:0008152 metabolic process; GO:0051240 positive regulation of multicellular o…	GO:0016020 membrane; GO:0043229 intracellular organelle; GO:0005783 endoplasmic reticulum; GO:0030312 external encapsulating structure; GO:0030054 cell junction; GO:0071944 cell periphery; GO:0005737 cytoplasm; GO:0012505 endomembrane system; GO:0044424 intracellular part; GO:0005911 cell-cell junction; GO:0005829 cytosol; GO:0005623 cell; GO:0055044 symplast; GO:0005886 plasma membrane; GO:00432…	GO:0019842 vitamin binding; GO:0031418 L-ascorbic acid binding; GO:0043167 ion binding; GO:0043177 organic acid binding; GO:0009815 1-aminocyclopropane-1-carboxylate oxidase activity; GO:0005507 copper ion binding; GO:0048029 monosaccharide binding; GO:0016491 oxidoreductase activity; GO:0031406 carboxylic acid binding; GO:0046914 transition metal ion binding; GO:0003824 catalytic activity; GO:00…	K05933	E1.14.17.4; aminocyclopropanecarboxylate oxidase [EC:1.14.17.4]	ath00270 Cysteine and methionine metabolism; ath01100 Metabolic pathways; ath01110 Biosynthesis of secondary metabolites	IPR027443; IPR005123; IPR026992;	Isopenicillin N synthase-like; Oxoglutarate/iron-dependent dioxygenase; Non-haem dioxygenase N-terminal domain;
A0A1P8BCQ5	4-hydroxy-4-methyl-2-oxoglutarate aldolase OS=Arabidopsis thaliana OX=3702 GN=At5g56260 PE=1 SV=1	1.341	Up	0.000144313	At5g56260	21.407	1.071	1.13	1.129	1.089	1.074	1.047	0.814	0.824	0.845	1.093	1.044	1.057	cytoplasm	GO:0050794 regulation of cellular process; GO:0050789 regulation of biological process; GO:0080090 regulation of primary metabolic process; GO:0060255 regulation of macromolecule metabolic process; GO:0019219 regulation of nucleobase-containing compound metabolic process; GO:0019222 regulation of metabolic process; GO:0051171 regulation of nitrogen compound metabolic process; GO:0031323 regulatio…		GO:0098772 molecular function regulator; GO:0030234 enzyme regulator activity; GO:0004857 enzyme inhibitor activity; GO:0008428 ribonuclease inhibitor activity;				IPR005493;	Ribonuclease E inhibitor RraA/RraA-like protein;
Q42589	Non-specific lipid-transfer protein 1 OS=Arabidopsis thaliana OX=3702 GN=LTP1 PE=2 SV=1	1.247	Up	0.0118648	LTP1	11.755	1.102	1.015	1.044	1.082	1.104	1.072	0.848	0.843	0.844	1.048	1.065	1.017	extracellular	GO:0016043 cellular component organization; GO:0006869 lipid transport; GO:0044699 single-organism process; GO:0010876 lipid localization; GO:0071702 organic substance transport; GO:0071555 cell wall organization; GO:0051234 establishment of localization; GO:0006810 transport; GO:0071554 cell wall organization or biogenesis; GO:1902578 single-organism localization; GO:0051179 localization; GO:003…	GO:0016020 membrane; GO:0043229 intracellular organelle; GO:0048046 apoplast; GO:0030312 external encapsulating structure; GO:0044434 chloroplast part; GO:0071944 cell periphery; GO:0009534 chloroplast thylakoid; GO:0044446 intracellular organelle part; GO:0005737 cytoplasm; GO:0044435 plastid part; GO:0044424 intracellular part; GO:0005623 cell; GO:0005576 extracellular region; GO:0044422 organe…	GO:0008289 lipid binding; GO:0005515 protein binding; GO:0005516 calmodulin binding; GO:0005488 binding;				IPR016140;	Bifunctional inhibitor/plant lipid transfer protein/seed storage helical domain;
Q9SIN3	Late embryogenesis abundant domain-containing protein / LEA domain-containing protein OS=Arabidopsis thaliana OX=3702 GN=At2g42560 PE=4 SV=1	2.371	Up	4.1904e-06	At2g42560	67.195	1.436	1.498	1.421	0.831	0.865	0.826	0.586	0.639	0.612	1.179	1.074	1.17	cytoplasm		GO:0044464 cell part; GO:0005622 intracellular; GO:0005737 cytoplasm; GO:0044424 intracellular part; GO:0005829 cytosol; GO:0005623 cell; GO:0044444 cytoplasmic part;
A0A1I9LMJ4	RPM1 interacting protein 4 OS=Arabidopsis thaliana OX=3702 GN=RIN4 PE=1 SV=1	0.823	Down	0.00121743	RIN4	24.904	0.952	0.899	0.914	0.908	0.976	1.033	1.104	1.157	1.098	1.025	0.954	0.952	nucleus				K13456	RIN4; RPM1-interacting protein 4	ath04626 Plant-pathogen interaction	IPR008700;	RIN4, pathogenic type III effector avirulence factor Avr cleavage site;
Q9FKH6	Cytochrome b561 and DOMON domain-containing protein At5g35735 OS=Arabidopsis thaliana OX=3702 GN=At5g35735 PE=2 SV=1	0.8	Down	0.000102419	At5g35735	43.867	0.947	0.914	0.931	1.006	0.942	1.005	1.152	1.187	1.15	0.88	0.936	0.899	plasma membrane	GO:0044699 single-organism process; GO:0008152 metabolic process; GO:0055114 oxidation-reduction process; GO:0044710 single-organism metabolic process;	GO:0016020 membrane; GO:0044464 cell part; GO:0071944 cell periphery; GO:0044425 membrane part; GO:0031224 intrinsic component of membrane; GO:0005623 cell; GO:0016021 integral component of membrane; GO:0005886 plasma membrane;	GO:0046872 metal ion binding; GO:0043169 cation binding; GO:0005488 binding; GO:0043167 ion binding;				IPR005018; IPR006593;	DOMON domain; Cytochrome b561/ferric reductase transmembrane;
Q9LW12	Late embryogenesis abundant protein 29 OS=Arabidopsis thaliana OX=3702 GN=LEA29 PE=2 SV=1	2.075	Up	0.0011401	LEA29	24.186	1.353	1.356	1.346	0.858	0.89	0.899	0.671	0.663	0.62	1.075	1.146	1.171	nucleus		GO:0043226 organelle; GO:0043231 intracellular membrane-bounded organelle; GO:0043229 intracellular organelle; GO:0005634 nucleus; GO:0044464 cell part; GO:0005622 intracellular; GO:0005737 cytoplasm; GO:0044424 intracellular part; GO:0005829 cytosol; GO:0043227 membrane-bounded organelle; GO:0005623 cell; GO:0044444 cytoplasmic part;
P11574	V-type proton ATPase subunit B1 OS=Arabidopsis thaliana OX=3702 GN=VHA-B1 PE=2 SV=2	0.691	Down	1.86522e-05	VHA-B1	54.107	0.877	0.884	0.873	0.918	0.905	0.871	1.233	1.29	1.288	0.93	0.897	0.915	cytoplasm	GO:0044085 cellular component biogenesis; GO:0044700 single organism signaling; GO:0065008 regulation of biological quality; GO:0009116 nucleoside metabolic process; GO:0042593 glucose homeostasis; GO:0015988 energy coupled proton transmembrane transport, against electrochemical gradient; GO:0030832 regulation of actin filament length; GO:0009749 response to glucose; GO:0044237 cellular metabolic…	GO:0016020 membrane; GO:0031090 organelle membrane; GO:0030054 cell junction; GO:0071944 cell periphery; GO:0098796 membrane protein complex; GO:0005737 cytoplasm; GO:0032991 macromolecular complex; GO:0044424 intracellular part; GO:0033176 proton-transporting V-type ATPase complex; GO:0005911 cell-cell junction; GO:0005623 cell; GO:0055044 symplast; GO:0044422 organelle part; GO:0009506 plasmode…	GO:0051015 actin filament binding; GO:1901265 nucleoside phosphate binding; GO:0016817 hydrolase activity, acting on acid anhydrides; GO:0016787 hydrolase activity; GO:0005515 protein binding; GO:0097159 organic cyclic compound binding; GO:1901363 heterocyclic compound binding; GO:0008092 cytoskeletal protein binding; GO:0003824 catalytic activity; GO:0032553 ribonucleotide binding; GO:0005488 bi…	K02147	ATPeV1B, ATP6B; V-type H+-transporting ATPase subunit B	ath00190 Oxidative phosphorylation; ath01100 Metabolic pathways; ath04145 Phagosome	IPR004100; IPR027417; IPR000194;	ATPase, F1/V1/A1 complex, alpha/beta subunit, N-terminal domain; P-loop containing nucleoside triphosphate hydrolase; ATPase, F1/V1/A1 complex, alpha/beta subunit, nucleotide-binding domain;
A0A1P8BFQ6	KH domain-containing protein / zinc finger (CCCH type) family protein OS=Arabidopsis thaliana OX=3702 GN=MPH15.13 PE=4 SV=1	0.826	Down	0.0065985	MPH15.13	17.673	0.993	0.947	0.924	0.971	0.91	1.006	1.094	1.214	1.159	0.932	0.899	0.895	nucleus			GO:0097159 organic cyclic compound binding; GO:1901363 heterocyclic compound binding; GO:0003723 RNA binding; GO:0005488 binding; GO:0043167 ion binding; GO:0003676 nucleic acid binding; GO:0043169 cation binding; GO:0046872 metal ion binding;				IPR000571; IPR004087; IPR004088;	Zinc finger, CCCH-type; K Homology domain; K Homology domain, type 1;
Q940G0	Transmembrane 9 superfamily member 1 OS=Arabidopsis thaliana OX=3702 GN=TMN1 PE=1 SV=1	1.241	Up	5.5756e-05	TMN1	66.892	1.041	1.066	1.04	1.04	1.034	1.079	0.844	0.858	0.833	1.087	1.083	1.088	plasma membrane		GO:0016020 membrane; GO:0031410 cytoplasmic vesicle; GO:0031090 organelle membrane; GO:0005801 cis-Golgi network; GO:0005737 cytoplasm; GO:0031982 vesicle; GO:0005797 Golgi medial cisterna; GO:0044433 cytoplasmic vesicle part; GO:0031224 intrinsic component of membrane; GO:0044424 intracellular part; GO:0005623 cell; GO:0044422 organelle part; GO:0044425 membrane part; GO:0005622 intracellular; G…		K17087	TM9SF3; transmembrane 9 superfamily member 3
Q41916	Cysteine proteinase inhibitor 5 OS=Arabidopsis thaliana OX=3702 GN=CYS5 PE=2 SV=2	1.247	Up	0.0135151	CYS5	13.372	1.078	0.996	0.913	1.172	1.199	1.236	0.767	0.812	0.816	1.036	1.042	1.092	chloroplast	GO:0050794 regulation of cellular process; GO:0010951 negative regulation of endopeptidase activity; GO:0060255 regulation of macromolecule metabolic process; GO:0048523 negative regulation of cellular process; GO:0048519 negative regulation of biological process; GO:0031324 negative regulation of cellular metabolic process; GO:0050896 response to stimulus; GO:0051346 negative regulation of hydro…	GO:0005618 cell wall; GO:0030312 external encapsulating structure; GO:0005623 cell; GO:0005576 extracellular region; GO:0044464 cell part; GO:0071944 cell periphery;	GO:0061135 endopeptidase regulator activity; GO:0004857 enzyme inhibitor activity; GO:0098772 molecular function regulator; GO:0030234 enzyme regulator activity; GO:0004866 endopeptidase inhibitor activity; GO:0004869 cysteine-type endopeptidase inhibitor activity; GO:0030414 peptidase inhibitor activity; GO:0061134 peptidase regulator activity;				IPR000010;	Cystatin domain;
F4J8C0	HRF1 protein OS=Arabidopsis thaliana OX=3702 GN=HRF1 PE=2 SV=1	1.918	Up	0.03806	HRF1	30.174	1.605	1.638	0.905	0.863	0.877	1.254	0.712	0.652	0.799	0.835	0.853	1.103	chloroplast	GO:0006810 transport; GO:0046907 intracellular transport; GO:0051649 establishment of localization in cell; GO:0016192 vesicle-mediated transport; GO:0048193 Golgi vesicle transport; GO:0051179 localization; GO:0006888 ER to Golgi vesicle-mediated transport; GO:0051641 cellular localization; GO:0051234 establishment of localization;	GO:0016020 membrane; GO:0042175 nuclear outer membrane-endoplasmic reticulum membrane network; GO:0005783 endoplasmic reticulum; GO:0031090 organelle membrane; GO:0031410 cytoplasmic vesicle; GO:0031982 vesicle; GO:0005737 cytoplasm; GO:0031224 intrinsic component of membrane; GO:0044424 intracellular part; GO:0030173 integral component of Golgi membrane; GO:0005623 cell; GO:0044422 organelle par…		K20362	YIF1; protein transport protein YIF1
P59226	Histone H3.2 OS=Arabidopsis thaliana OX=3702 GN=HTR2 PE=1 SV=2	0.824	Down	0.00083508	HTR2	15.268	0.966	0.996	0.972	1.011	0.946	0.945	1.148	1.185	1.227	0.858	0.844	0.821	nucleus		GO:0043229 intracellular organelle; GO:0043232 intracellular non-membrane-bounded organelle; GO:0044446 intracellular organelle part; GO:0032991 macromolecular complex; GO:0044424 intracellular part; GO:0005623 cell; GO:0044422 organelle part; GO:0044427 chromosomal part; GO:0000786 nucleosome; GO:0043228 non-membrane-bounded organelle; GO:0043231 intracellular membrane-bounded organelle; GO:0043…	GO:0097159 organic cyclic compound binding; GO:1901363 heterocyclic compound binding; GO:0003677 DNA binding; GO:0046982 protein heterodimerization activity; GO:0005488 binding; GO:0046983 protein dimerization activity; GO:0003676 nucleic acid binding; GO:0005515 protein binding;	K11253	H3; histone H3		IPR009072; IPR007125;	Histone-fold; Histone H2A/H2B/H3;
Q940D0	Two-component response regulator ARR1 OS=Arabidopsis thaliana OX=3702 GN=ARR1 PE=1 SV=2	0.798	Down	0.041603	ARR1	75.176	0.887	1.04	0.837	0.971	0.918	1.009	1.227	1.065	1.172	0.887	0.968	0.97	nucleus	GO:0044700 single organism signaling; GO:0001101 response to acid chemical; GO:0097659 nucleic acid-templated transcription; GO:0023051 regulation of signaling; GO:0044699 single-organism process; GO:0009058 biosynthetic process; GO:1901463 regulation of tetrapyrrole biosynthetic process; GO:0044237 cellular metabolic process; GO:0010015 root morphogenesis; GO:2001141 regulation of RNA biosynthet…	GO:0043226 organelle; GO:0043231 intracellular membrane-bounded organelle; GO:0043229 intracellular organelle; GO:0005634 nucleus; GO:0044464 cell part; GO:0005622 intracellular; GO:0044424 intracellular part; GO:0043227 membrane-bounded organelle; GO:0005623 cell;	GO:0097159 organic cyclic compound binding; GO:1901363 heterocyclic compound binding; GO:0003677 DNA binding; GO:0005488 binding; GO:0001071 nucleic acid binding transcription factor activity; GO:0003676 nucleic acid binding; GO:0005515 protein binding; GO:0004871 signal transducer activity; GO:0003700 transcription factor activity, sequence-specific DNA binding; GO:0000156 phosphorelay response …	K14491	ARR-B; two-component response regulator ARR-B family	ath04075 Plant hormone signal transduction	IPR001005; IPR011006; IPR009057; IPR001789; IPR006447; IPR017930;	SANT/Myb domain; CheY-like superfamily; Homeobox domain-like; Signal transduction response regulator, receiver domain; Myb domain, plants; Myb domain;
Q9FFC0	Histone H2B.10 OS=Arabidopsis thaliana OX=3702 GN=At5g22880 PE=1 SV=3	0.801	Down	8.0595e-05	At5g22880	15.732	0.946	0.909	0.914	1.025	1.05	1.048	1.145	1.147	1.164	0.851	0.857	0.864	nucleus		GO:0043229 intracellular organelle; GO:0043232 intracellular non-membrane-bounded organelle; GO:0044446 intracellular organelle part; GO:0032991 macromolecular complex; GO:0031981 nuclear lumen; GO:0044424 intracellular part; GO:0005730 nucleolus; GO:0005623 cell; GO:0044422 organelle part; GO:0044427 chromosomal part; GO:0000786 nucleosome; GO:0043228 non-membrane-bounded organelle; GO:0043231 i…	GO:0097159 organic cyclic compound binding; GO:1901363 heterocyclic compound binding; GO:0003677 DNA binding; GO:0046982 protein heterodimerization activity; GO:0005488 binding; GO:0046983 protein dimerization activity; GO:0003676 nucleic acid binding; GO:0005515 protein binding;	K11252	H2B; histone H2B		IPR009072; IPR007125;	Histone-fold; Histone H2A/H2B/H3;
A0A1P8B4X2	1,2-dihydroxy-3-keto-5-methylthiopentene dioxygenase OS=Arabidopsis thaliana OX=3702 GN=ATARD2 PE=3 SV=1	1.291	Up	0.0156035	ATARD2	21.365		1.079	1.128		1.025	1.024		0.835	0.875		1.095	0.998	cytoplasm	GO:0000097 sulfur amino acid biosynthetic process; GO:0016053 organic acid biosynthetic process; GO:0019509 L-methionine salvage from methylthioadenosine; GO:0009066 aspartate family amino acid metabolic process; GO:0044699 single-organism process; GO:0009058 biosynthetic process; GO:1901566 organonitrogen compound biosynthetic process; GO:0044237 cellular metabolic process; GO:0000096 sulfur ami…		GO:0016702 oxidoreductase activity, acting on single donors with incorporation of molecular oxygen, incorporation of two atoms of oxygen; GO:0010309 acireductone dioxygenase [iron(II)-requiring] activity; GO:0016701 oxidoreductase activity, acting on single donors with incorporation of molecular oxygen; GO:0003824 catalytic activity; GO:0051213 dioxygenase activity; GO:0016491 oxidoreductase acti…	K08967	mtnD, mtnZ, ADI1; 1,2-dihydroxy-3-keto-5-methylthiopentene dioxygenase [EC:1.13.11.53 1.13.11.54]	ath00270 Cysteine and methionine metabolism; ath01100 Metabolic pathways	IPR011051; IPR014710;	RmlC-like cupin domain; RmlC-like jelly roll fold;
F4J573	Late embryogenesis abundant protein (LEA) family protein OS=Arabidopsis thaliana OX=3702 GN=At3g17520 PE=4 SV=1	1.787	Up	7.4425e-08	At3g17520	32.559	1.299	1.287	1.284	0.88	0.882	0.87	0.728	0.713	0.725	1.129	1.151	1.163	extracellular		GO:0043229 intracellular organelle; GO:0016020 membrane; GO:0005783 endoplasmic reticulum; GO:0005737 cytoplasm; GO:0031224 intrinsic component of membrane; GO:0012505 endomembrane system; GO:0044424 intracellular part; GO:0005623 cell; GO:0016021 integral component of membrane; GO:0043231 intracellular membrane-bounded organelle; GO:0043226 organelle; GO:0005622 intracellular; GO:0044464 cell pa…
Q93WF1	Probable pectate lyase 20 OS=Arabidopsis thaliana OX=3702 GN=At5g48900 PE=2 SV=1	1.295	Up	0.00130157	At5g48900	46.727	1.143	1.252	1.21	0.971	0.859	0.927	0.95	0.895	0.938	0.943	1	0.93	extracellular	GO:1901575 organic substance catabolic process; GO:0008152 metabolic process; GO:0010393 galacturonan metabolic process; GO:0005976 polysaccharide metabolic process; GO:0009057 macromolecule catabolic process; GO:0045488 pectin metabolic process; GO:0045490 pectin catabolic process; GO:0043170 macromolecule metabolic process; GO:0000272 polysaccharide catabolic process; GO:0044238 primary metabol…		GO:0016837 carbon-oxygen lyase activity, acting on polysaccharides; GO:0003824 catalytic activity; GO:0005488 binding; GO:0043167 ion binding; GO:0043169 cation binding; GO:0046872 metal ion binding; GO:0016829 lyase activity; GO:0030570 pectate lyase activity; GO:0016835 carbon-oxygen lyase activity;	K01728	pel; pectate lyase [EC:4.2.2.2]	ath00040 Pentose and glucuronate interconversions; ath01100 Metabolic pathways	IPR011050; IPR002022; IPR012334;	Pectin lyase fold/virulence factor; Pectate lyase/Amb allergen; Pectin lyase fold;
Q9ZPI5	Peroxisomal fatty acid beta-oxidation multifunctional protein MFP2 OS=Arabidopsis thaliana OX=3702 GN=MFP2 PE=1 SV=1	1.209	Up	3.8388e-05	MFP2	78.839	1.057	1.066	1.05	1.032	1.028	1.032	0.872	0.889	0.864	1.057	1.026	1.056	chloroplast	GO:0034440 lipid oxidation; GO:0044699 single-organism process; GO:0044255 cellular lipid metabolic process; GO:0044237 cellular metabolic process; GO:0071704 organic substance metabolic process; GO:0008152 metabolic process; GO:0030258 lipid modification; GO:0044248 cellular catabolic process; GO:0032787 monocarboxylic acid metabolic process; GO:0009987 cellular process; GO:0006629 lipid metabol…	GO:0030312 external encapsulating structure; GO:0071944 cell periphery; GO:0030054 cell junction; GO:0005737 cytoplasm; GO:0044424 intracellular part; GO:0005911 cell-cell junction; GO:0005623 cell; GO:0055044 symplast; GO:0044422 organelle part; GO:0043228 non-membrane-bounded organelle; GO:0031974 membrane-enclosed lumen; GO:0009506 plasmodesma; GO:0070013 intracellular organelle lumen; GO:0005…	GO:0016854 racemase and epimerase activity; GO:0016829 lyase activity; GO:0016836 hydro-lyase activity; GO:0004165 dodecenoyl-CoA delta-isomerase activity; GO:0016835 carbon-oxygen lyase activity; GO:0004300 enoyl-CoA hydratase activity; GO:0016491 oxidoreductase activity; GO:0016614 oxidoreductase activity, acting on CH-OH group of donors; GO:0016616 oxidoreductase activity, acting on the CH-OH …	K10527	MFP2; enoyl-CoA hydratase/3-hydroxyacyl-CoA dehydrogenase [EC:4.2.1.17 1.1.1.35 1.1.1.211]	ath00071 Fatty acid degradation; ath00592 alpha-Linolenic acid metabolism; ath01100 Metabolic pathways; ath01110 Biosynthesis of secondary metabolites; ath01212 Fatty acid metabolism	IPR008927; IPR013328; IPR029045; IPR016040; IPR006176; IPR006108;	6-phosphogluconate dehydrogenase C-terminal domain-like; 6-phosphogluconate dehydrogenase, domain 2; ClpP/crotonase-like domain; NAD(P)-binding domain; 3-hydroxyacyl-CoA dehydrogenase, NAD binding; 3-hydroxyacyl-CoA dehydrogenase, C-terminal;
F4JZ17	Sulfurtransferase protein 16 OS=Arabidopsis thaliana OX=3702 GN=STR16 PE=4 SV=1	1.206	Up	0.047282	STR16	6.8096		1.012	0.934		1.071	1.057		0.796	0.817		1.17	1.241	nucleus			GO:0016740 transferase activity; GO:0003824 catalytic activity;				IPR001763;	Rhodanese-like domain;
Q9M1U1	Ubiquitin-like superfamily protein OS=Arabidopsis thaliana OX=3702 GN=T14D3.120 PE=4 SV=1	0.796	Down	0.021276	T14D3.120	8.6209	0.93	0.98	0.872	0.943	0.887	0.957	1.159	1.171	1.163	0.95	0.937	0.993	cytoplasm	GO:0006396 RNA processing; GO:0006725 cellular aromatic compound metabolic process; GO:0044267 cellular protein metabolic process; GO:0006807 nitrogen compound metabolic process; GO:1901360 organic cyclic compound metabolic process; GO:0044238 primary metabolic process; GO:0044237 cellular metabolic process; GO:0071704 organic substance metabolic process; GO:0016070 RNA metabolic process; GO:0006…	GO:0043226 organelle; GO:0043231 intracellular membrane-bounded organelle; GO:0043229 intracellular organelle; GO:0005634 nucleus; GO:0044464 cell part; GO:0005622 intracellular; GO:0005737 cytoplasm; GO:0044424 intracellular part; GO:0043227 membrane-bounded organelle; GO:0005623 cell;	GO:0031386 protein tag; GO:0005515 protein binding; GO:0005488 binding;	K13113	UBL5, HUB1; ubiquitin-like protein 5		IPR029071; IPR000626;	Ubiquitin-related domain; Ubiquitin domain;
Q9SG90	Alpha/beta-Hydrolases superfamily protein OS=Arabidopsis thaliana OX=3702 GN=T7M13.8 PE=4 SV=1	0.67	Down	0.00119545	T7M13.8	42.769	0.949	0.841	0.916	0.869	0.78	0.905	1.288	1.434	1.315	0.847	0.879	0.816	chloroplast			GO:0016787 hydrolase activity; GO:0003824 catalytic activity;				IPR029058; IPR000073;	Alpha/Beta hydrolase fold; Alpha/beta hydrolase fold-1;
Q84VQ3	CBL-interacting serine/threonine-protein kinase 26 OS=Arabidopsis thaliana OX=3702 GN=CIPK26 PE=1 SV=2	0.742	Down	0.000156451	CIPK26	49.628	0.882	0.935	0.941	0.965	0.906	0.87	1.243	1.225	1.249	0.88	0.903	0.902	chloroplast	GO:0050794 regulation of cellular process; GO:0044700 single organism signaling; GO:0051716 cellular response to stimulus; GO:0016310 phosphorylation; GO:0035556 intracellular signal transduction; GO:0044267 cellular protein metabolic process; GO:0044699 single-organism process; GO:0044238 primary metabolic process; GO:0023052 signaling; GO:0050896 response to stimulus; GO:0044237 cellular metabo…	GO:0043229 intracellular organelle; GO:0016020 membrane; GO:0071944 cell periphery; GO:0005737 cytoplasm; GO:0044424 intracellular part; GO:0005829 cytosol; GO:0005623 cell; GO:0005886 plasma membrane; GO:0043231 intracellular membrane-bounded organelle; GO:0043226 organelle; GO:0005634 nucleus; GO:0005622 intracellular; GO:0044464 cell part; GO:0043227 membrane-bounded organelle; GO:0044444 cyto…	GO:0005524 ATP binding; GO:1901265 nucleoside phosphate binding; GO:0016773 phosphotransferase activity, alcohol group as acceptor; GO:0001882 nucleoside binding; GO:0043167 ion binding; GO:0004672 protein kinase activity; GO:0000166 nucleotide binding; GO:0097159 organic cyclic compound binding; GO:1901363 heterocyclic compound binding; GO:0032549 ribonucleoside binding; GO:0097367 carbohydrate …				IPR004041; IPR028375; IPR000719; IPR018451; IPR011009;	NAF domain; KA1 domain/Ssp2, C-terminal; Protein kinase domain; NAF/FISL domain; Protein kinase-like domain;
Q39165	Oleosin 21.2 kDa OS=Arabidopsis thaliana OX=3702 GN=At5g40420 PE=2 SV=1	1.848	Up	0.00064149	At5g40420	21.279	1.225	1.21	1.175	1.074	1.085	1.097	0.613	0.605	0.735	1.156	1.17	1.044	cytoplasm	GO:0000003 reproduction; GO:0044085 cellular component biogenesis; GO:0044707 single-multicellular organism process; GO:0065008 regulation of biological quality; GO:0010344 seed oilbody biogenesis; GO:0050826 response to freezing; GO:0022414 reproductive process; GO:0009628 response to abiotic stimulus; GO:0048316 seed development; GO:0044699 single-organism process; GO:0009791 post-embryonic dev…	GO:0043226 organelle; GO:0043229 intracellular organelle; GO:0016020 membrane; GO:0043232 intracellular non-membrane-bounded organelle; GO:0044425 membrane part; GO:0044464 cell part; GO:0005622 intracellular; GO:0031224 intrinsic component of membrane; GO:0044424 intracellular part; GO:0005623 cell; GO:0005811 lipid particle; GO:0016021 integral component of membrane; GO:0012511 monolayer-surrou…	GO:0097159 organic cyclic compound binding; GO:1901363 heterocyclic compound binding; GO:0003729 mRNA binding; GO:0003723 RNA binding; GO:0005488 binding; GO:0003676 nucleic acid binding;
O82191	NADP-dependent malic enzyme 1 OS=Arabidopsis thaliana OX=3702 GN=NADP-ME1 PE=1 SV=1	1.614	Up	8.179e-05	NADP-ME1	64.278	1.169	1.213	1.163	0.956	0.944	0.952	0.75	0.752	0.694	1.165	1.154	1.207	cytoplasm	GO:0044085 cellular component biogenesis; GO:0043648 dicarboxylic acid metabolic process; GO:0016043 cellular component organization; GO:0071822 protein complex subunit organization; GO:0051260 protein homooligomerization; GO:0055114 oxidation-reduction process; GO:0044281 small molecule metabolic process; GO:0044763 single-organism cellular process; GO:0044699 single-organism process; GO:0044237…	GO:0043226 organelle; GO:0043231 intracellular membrane-bounded organelle; GO:0043229 intracellular organelle; GO:0044464 cell part; GO:0005622 intracellular; GO:0005737 cytoplasm; GO:0044424 intracellular part; GO:0043227 membrane-bounded organelle; GO:0005623 cell; GO:0005829 cytosol; GO:0009536 plastid; GO:0044444 cytoplasmic part; GO:0009507 chloroplast;	GO:0004471 malate dehydrogenase (decarboxylating) (NAD+) activity; GO:1901265 nucleoside phosphate binding; GO:0043167 ion binding; GO:0008948 oxaloacetate decarboxylase activity; GO:0016829 lyase activity; GO:0000166 nucleotide binding; GO:0048037 cofactor binding; GO:0016491 oxidoreductase activity; GO:0016614 oxidoreductase activity, acting on CH-OH group of donors; GO:1901363 heterocyclic com…	K00029	E1.1.1.40, maeB; malate dehydrogenase (oxaloacetate-decarboxylating)(NADP+) [EC:1.1.1.40]	ath00620 Pyruvate metabolism; ath00710 Carbon fixation in photosynthetic organisms; ath01100 Metabolic pathways; ath01200 Carbon metabolism	IPR012302; IPR012301; IPR016040;	Malic enzyme, NAD-binding; Malic enzyme, N-terminal domain; NAD(P)-binding domain;
Q9LUJ7	Vicilin-like seed storage protein At3g22640 OS=Arabidopsis thaliana OX=3702 GN=PAP85 PE=2 SV=1	1.42	Up	0.0031992	PAP85	55.062	1.168	1.099	1.271	0.78	0.963	0.676	0.84	0.876	0.775	1.231	1.085	1.299	vacuolar membrane	GO:0044403 symbiosis, encompassing mutualism through parasitism; GO:0044764 multi-organism cellular process; GO:0043207 response to external biotic stimulus; GO:0010033 response to organic substance; GO:0050896 response to stimulus; GO:0009735 response to cytokinin; GO:0051707 response to other organism; GO:0051704 multi-organism process; GO:0009607 response to biotic stimulus; GO:0009605 respons…	GO:0009505 plant-type cell wall; GO:0005618 cell wall; GO:0030312 external encapsulating structure; GO:0005623 cell; GO:0044464 cell part; GO:0071944 cell periphery;	GO:0045735 nutrient reservoir activity;				IPR011051; IPR006045; IPR014710;	RmlC-like cupin domain; Cupin 1; RmlC-like jelly roll fold;
Q93Z34	Alpha/beta-Hydrolases superfamily protein OS=Arabidopsis thaliana OX=3702 GN=At2g24280 PE=2 SV=1	1.214	Up	0.0027844	At2g24280	56.232	1.052	1.092	1.03	1.012	0.961	1.058	0.914	0.85	0.85	1.066	1.126	1.075	vacuolar membrane	GO:0006508 proteolysis; GO:0008152 metabolic process; GO:0043170 macromolecule metabolic process; GO:0019538 protein metabolic process; GO:0044238 primary metabolic process; GO:0071704 organic substance metabolic process;		GO:0070011 peptidase activity, acting on L-amino acid peptides; GO:0008233 peptidase activity; GO:0016787 hydrolase activity; GO:0017171 serine hydrolase activity; GO:0003824 catalytic activity; GO:0008236 serine-type peptidase activity;	K01285	PRCP; lysosomal Pro-X carboxypeptidase [EC:3.4.16.2]		IPR029058;	Alpha/Beta hydrolase fold;
A0A1P8B279	ThiaminC OS=Arabidopsis thaliana OX=3702 GN=THIC PE=3 SV=1	1.322	Up	0.0084004	THIC	53.5	1.153		1.107	1.024		1.044	0.841		0.868	1.01		1.024	cytoskeleton	GO:0009110 vitamin biosynthetic process; GO:0006725 cellular aromatic compound metabolic process; GO:0044699 single-organism process; GO:0009058 biosynthetic process; GO:0042724 thiamine-containing compound biosynthetic process; GO:1901566 organonitrogen compound biosynthetic process; GO:0006772 thiamine metabolic process; GO:0044237 cellular metabolic process; GO:0044272 sulfur compound biosynth…		GO:0051536 iron-sulfur cluster binding; GO:0005488 binding; GO:0051540 metal cluster binding;	K03147	thiC; phosphomethylpyrimidine synthase [EC:4.1.99.17]	ath00730 Thiamine metabolism; ath01100 Metabolic pathways
F4JQD8	Translation initiation factor 3 protein OS=Arabidopsis thaliana OX=3702 GN=At4g30690 PE=4 SV=1	0.802	Down	0.038998	At4g30690	28.24		0.921	0.907		0.944	1.004		1.089	1.189		1.026	0.912	chloroplast	GO:0006518 peptide metabolic process; GO:0043043 peptide biosynthetic process; GO:0044267 cellular protein metabolic process; GO:0006807 nitrogen compound metabolic process; GO:0009058 biosynthetic process; GO:0043603 cellular amide metabolic process; GO:0044238 primary metabolic process; GO:1901566 organonitrogen compound biosynthetic process; GO:0044237 cellular metabolic process; GO:1901576 or…		GO:0097159 organic cyclic compound binding; GO:1901363 heterocyclic compound binding; GO:0003723 RNA binding; GO:0008135 translation factor activity, RNA binding; GO:0005488 binding; GO:0003676 nucleic acid binding; GO:0003743 translation initiation factor activity;	K02520	infC, MTIF3; translation initiation factor IF-3		IPR019814; IPR019815;	Translation initiation factor 3, N-terminal; Translation initiation factor 3, C-terminal;
A0A1P8B5J0	Homeobox protein 22 OS=Arabidopsis thaliana OX=3702 GN=HB22 PE=4 SV=1	0.673	Down	0.00151985	HB22	25.366	0.89		0.866	0.909		0.903	1.296		1.315	0.862		0.871	nucleus			GO:0097159 organic cyclic compound binding; GO:1901363 heterocyclic compound binding; GO:0003677 DNA binding; GO:0005488 binding; GO:0003676 nucleic acid binding;				IPR006455; IPR006456; IPR009057;	Homeodomain, ZF-HD class; ZF-HD homeobox protein, Cys/His-rich dimerisation domain; Homeobox domain-like;
Q9ZUJ8	Plant basic secretory protein (BSP) family protein OS=Arabidopsis thaliana OX=3702 GN=At2g15130 PE=2 SV=1	1.423	Up	0.000117285	At2g15130	25.361	1.064	1.094	1.137	1.131	1.041	1.059	0.782	0.782	0.751	1.073	1.127	1.101	cytoplasm
F4IAG1	Starch synthase 3 OS=Arabidopsis thaliana OX=3702 GN=SS3 PE=3 SV=1	0.789	Down	0.00025575	SS3	124.23	0.915	0.915	0.93	0.944	0.966	0.965	1.207	1.134	1.156	0.923	0.945	0.916	mitochondria			GO:2001070 starch binding; GO:0030247 polysaccharide binding; GO:0016758 transferase activity, transferring hexosyl groups; GO:0003824 catalytic activity; GO:0005488 binding; GO:0035251 UDP-glucosyltransferase activity; GO:0046527 glucosyltransferase activity; GO:0030246 carbohydrate binding; GO:0008194 UDP-glycosyltransferase activity; GO:0016757 transferase activity, transferring glycosyl group…	K00703	glgA; starch synthase [EC:2.4.1.21]	ath00500 Starch and sucrose metabolism; ath01100 Metabolic pathways; ath01110 Biosynthesis of secondary metabolites	IPR013534; IPR005085;	Starch synthase, catalytic domain; Carbohydrate binding module family 25;
Q9ZV85	Probable gamma-glutamyl hydrolase 3 OS=Arabidopsis thaliana OX=3702 GN=GGH3 PE=2 SV=1	1.207	Up	0.00035557	GGH3	39.882	0.987	0.972	0.998	1.113	1.137	1.13	0.815	0.838	0.796	1.133	1.097	1.127	chloroplast	GO:0009064 glutamine family amino acid metabolic process; GO:0044281 small molecule metabolic process; GO:0044763 single-organism cellular process; GO:0006541 glutamine metabolic process; GO:0006807 nitrogen compound metabolic process; GO:0044699 single-organism process; GO:0044238 primary metabolic process; GO:1901605 alpha-amino acid metabolic process; GO:0044237 cellular metabolic process; GO:…	GO:0043229 intracellular organelle; GO:0005615 extracellular space; GO:0044421 extracellular region part; GO:0030312 external encapsulating structure; GO:0071944 cell periphery; GO:0005737 cytoplasm; GO:0044424 intracellular part; GO:0005623 cell; GO:0005576 extracellular region; GO:0043231 intracellular membrane-bounded organelle; GO:0043226 organelle; GO:0005622 intracellular; GO:0044464 cell p…	GO:0070011 peptidase activity, acting on L-amino acid peptides; GO:0008233 peptidase activity; GO:0008238 exopeptidase activity; GO:0016787 hydrolase activity; GO:0034722 gamma-glutamyl-peptidase activity; GO:0003824 catalytic activity; GO:0008242 omega peptidase activity;	K01307	GGH; gamma-glutamyl hydrolase [EC:3.4.19.9]	ath00790 Folate biosynthesis	IPR029062;	Class I glutamine amidotransferase-like;
Q9SXC8	Ubiquitin-fold modifier-conjugating enzyme 1 OS=Arabidopsis thaliana OX=3702 GN=At1g27530 PE=2 SV=1	0.816	Down	0.0057814	At1g27530	19.611	0.91	1.001	0.893	0.908	0.867	0.954	1.175	1.119	1.143	0.986	0.996	0.999	cytoplasm	GO:0044267 cellular protein metabolic process; GO:0070647 protein modification by small protein conjugation or removal; GO:0044238 primary metabolic process; GO:0044237 cellular metabolic process; GO:0071704 organic substance metabolic process; GO:1990592 protein K69-linked ufmylation; GO:0008152 metabolic process; GO:0032446 protein modification by small protein conjugation; GO:0071569 protein u…	GO:0044424 intracellular part; GO:0005623 cell; GO:0044464 cell part; GO:0005622 intracellular; GO:0005737 cytoplasm;	GO:0071568 UFM1 transferase activity; GO:0019787 ubiquitin-like protein transferase activity; GO:0003824 catalytic activity; GO:0016740 transferase activity;	K12165	UFC1; ufm1-conjugating enzyme 1		IPR016135;	Ubiquitin-conjugating enzyme/RWD-like;
Q941A0	Succinate dehydrogenase subunit 4, mitochondrial OS=Arabidopsis thaliana OX=3702 GN=SDH4 PE=1 SV=1	1.25	Up	0.00080064	SDH4	16.841	1.154	1.078	1.151	0.995	0.937	0.921	0.887	0.918	0.902	0.983	1.084	1.039	chloroplast	GO:0072350 tricarboxylic acid metabolic process; GO:0055114 oxidation-reduction process; GO:0044281 small molecule metabolic process; GO:0044763 single-organism cellular process; GO:0006099 tricarboxylic acid cycle; GO:0044699 single-organism process; GO:0044238 primary metabolic process; GO:0044237 cellular metabolic process; GO:0045333 cellular respiration; GO:0071704 organic substance metaboli…	GO:0016020 membrane; GO:0098800 inner mitochondrial membrane protein complex; GO:0031090 organelle membrane; GO:0098796 membrane protein complex; GO:0005737 cytoplasm; GO:0031224 intrinsic component of membrane; GO:0032991 macromolecular complex; GO:0045281 succinate dehydrogenase complex; GO:0098798 mitochondrial protein complex; GO:0044424 intracellular part; GO:0044455 mitochondrial membrane p…	GO:0016627 oxidoreductase activity, acting on the CH-CH group of donors; GO:0016635 oxidoreductase activity, acting on the CH-CH group of donors, quinone or related compound as acceptor; GO:0003824 catalytic activity; GO:0005488 binding; GO:0043167 ion binding; GO:0043169 cation binding; GO:0046872 metal ion binding; GO:0000104 succinate dehydrogenase activity; GO:0008177 succinate dehydrogenase …
A0A1P8AQ84	DEA(D/H)-box RNA helicase family protein OS=Arabidopsis thaliana OX=3702 GN=EMB3108 PE=4 SV=1	0.806	Down	0.00129638	EMB3108	63.099	0.942	0.969	0.93	0.944	0.99	0.971	1.213	1.121	1.191	0.872	0.88	0.885	chloroplast			GO:0005524 ATP binding; GO:1901265 nucleoside phosphate binding; GO:0001882 nucleoside binding; GO:0043167 ion binding; GO:0000166 nucleotide binding; GO:0097159 organic cyclic compound binding; GO:1901363 heterocyclic compound binding; GO:0032549 ribonucleoside binding; GO:0097367 carbohydrate derivative binding; GO:0032553 ribonucleotide binding; GO:0005488 binding; GO:0003676 nucleic acid bind…				IPR011545; IPR014014; IPR014001; IPR027417; IPR001650;	DEAD/DEAH box helicase domain; RNA helicase, DEAD-box type, Q motif; Helicase superfamily 1/2, ATP-binding domain; P-loop containing nucleoside triphosphate hydrolase; Helicase, C-terminal;
Q9LPU8	Indole glucosinolate O-methyltransferase 4 OS=Arabidopsis thaliana OX=3702 GN=IGMT4 PE=1 SV=1	1.542	Up	0.00046102	IGMT4	40.747	1.169	1.102	1.118	1.077	1.042	1.096	0.701	0.788	0.709	1.108	1.144	1.093	cytoplasm	GO:0008152 metabolic process; GO:0006725 cellular aromatic compound metabolic process; GO:0019438 aromatic compound biosynthetic process; GO:0009058 biosynthetic process; GO:0044237 cellular metabolic process; GO:0009987 cellular process; GO:0032259 methylation; GO:0044249 cellular biosynthetic process;		GO:0008757 S-adenosylmethionine-dependent methyltransferase activity; GO:0008168 methyltransferase activity; GO:0003824 catalytic activity; GO:0005488 binding; GO:0046983 protein dimerization activity; GO:0016741 transferase activity, transferring one-carbon groups; GO:0008171 O-methyltransferase activity; GO:0005515 protein binding; GO:0016740 transferase activity;	K22703			IPR011991; IPR012967; IPR029063; IPR001077;	Winged helix-turn-helix DNA-binding domain; Plant methyltransferase dimerisation; S-adenosyl-L-methionine-dependent methyltransferase; O-methyltransferase, family 2;
F4K0K7	Dehydrin family protein OS=Arabidopsis thaliana OX=3702 GN=RAB18 PE=3 SV=1	1.648	Up	0.0075762	RAB18	18.334	1.142		1.17	0.917		0.851	0.731		0.672	1.256		1.36	nucleus	GO:0001101 response to acid chemical; GO:0042221 response to chemical; GO:0006950 response to stress; GO:0009415 response to water; GO:0009628 response to abiotic stimulus; GO:1901700 response to oxygen-containing compound; GO:0010035 response to inorganic substance; GO:0050896 response to stimulus;
Q9C5J7	ATP-dependent 6-phosphofructokinase 7 OS=Arabidopsis thaliana OX=3702 GN=PFK7 PE=1 SV=1	1.212	Up	0.021256	PFK7	53.481	1.048	1.05	1.217	1.031	0.973	1.043	0.885	0.927	0.923	1.064	1.03	0.827	cytoplasm	GO:0006757 ATP generation from ADP; GO:0009116 nucleoside metabolic process; GO:0042278 purine nucleoside metabolic process; GO:0006165 nucleoside diphosphate phosphorylation; GO:0046031 ADP metabolic process; GO:0019362 pyridine nucleotide metabolic process; GO:0006096 glycolytic process; GO:0009167 purine ribonucleoside monophosphate metabolic process; GO:0009117 nucleotide metabolic process; G…	GO:0044464 cell part; GO:0005622 intracellular; GO:0005737 cytoplasm; GO:0044424 intracellular part; GO:0005623 cell; GO:0005829 cytosol; GO:0044444 cytoplasmic part;	GO:0003872 6-phosphofructokinase activity; GO:0005524 ATP binding; GO:1901265 nucleoside phosphate binding; GO:0016773 phosphotransferase activity, alcohol group as acceptor; GO:0001882 nucleoside binding; GO:0043167 ion binding; GO:0000166 nucleotide binding; GO:0097159 organic cyclic compound binding; GO:1901363 heterocyclic compound binding; GO:0032549 ribonucleoside binding; GO:0097367 carboh…	K00850	pfkA, PFK; 6-phosphofructokinase 1 [EC:2.7.1.11]	ath00010 Glycolysis / Gluconeogenesis; ath00030 Pentose phosphate pathway; ath00051 Fructose and mannose metabolism; ath00052 Galactose metabolism; ath01100 Metabolic pathways; ath01110 Biosynthesis of secondary metabolites; ath01200 Carbon metabolism; ath01230 Biosynthesis of amino acids; ath03018 RNA degradation	IPR000023;	Phosphofructokinase domain;
Q9FW48	Leucine-rich repeat (LRR) family protein OS=Arabidopsis thaliana OX=3702 GN=At1g33600 PE=4 SV=1	0.832	Down	0.00063597	At1g33600	52.47	0.908	0.956	0.931	0.98	0.95	0.985	1.137	1.094	1.128	0.963	0.975	0.962	chloroplast		GO:0016020 membrane; GO:0030312 external encapsulating structure; GO:0044464 cell part; GO:0071944 cell periphery; GO:0009505 plant-type cell wall; GO:0005618 cell wall; GO:0005623 cell;	GO:0005515 protein binding; GO:0005488 binding;				IPR013210; IPR032675;	Leucine-rich repeat-containing N-terminal, plant-type; Leucine-rich repeat domain, L domain-like;
Q9FL69	ADP-ribosylation factor GTPase-activating protein AGD5 OS=Arabidopsis thaliana OX=3702 GN=AGD5 PE=1 SV=1	0.736	Down	0.021185	AGD5	52.592	0.899	0.828	1.034	0.911	0.91	0.902	1.281	1.344	1.126	0.868	0.873	0.917	nucleus	GO:0000003 reproduction; GO:0044707 single-multicellular organism process; GO:0048437 floral organ development; GO:0022414 reproductive process; GO:0010227 floral organ abscission; GO:0044699 single-organism process; GO:0009791 post-embryonic development; GO:0090630 activation of GTPase activity; GO:0009838 abscission; GO:0051345 positive regulation of hydrolase activity; GO:0044702 single organi…	GO:0097708 intracellular vesicle; GO:0043229 intracellular organelle; GO:0031410 cytoplasmic vesicle; GO:0044446 intracellular organelle part; GO:0005737 cytoplasm; GO:0031982 vesicle; GO:0012505 endomembrane system; GO:0044424 intracellular part; GO:0005829 cytosol; GO:0005623 cell; GO:0044422 organelle part; GO:0043231 intracellular membrane-bounded organelle; GO:0043226 organelle; GO:0005622 i…	GO:0030234 enzyme regulator activity; GO:0060589 nucleoside-triphosphatase regulator activity; GO:0005488 binding; GO:0030695 GTPase regulator activity; GO:0043167 ion binding; GO:0043169 cation binding; GO:0046872 metal ion binding; GO:0098772 molecular function regulator; GO:0008047 enzyme activator activity; GO:0005096 GTPase activator activity;	K12486	SMAP; stromal membrane-associated protein	ath04144 Endocytosis
Q6NQH9	Polyadenylate-binding protein-interacting protein 6 OS=Arabidopsis thaliana OX=3702 GN=CID6 PE=2 SV=1	1.31	Up	0.0218	CID6	19.347	1.054	1.114		1.108	1.098		0.852	0.803		1.023	1.024		nucleus			GO:0005515 protein binding; GO:0005488 binding;				IPR003892;	Ubiquitin system component Cue;
Q9SN73	Protein BUNDLE SHEATH DEFECTIVE 2, chloroplastic OS=Arabidopsis thaliana OX=3702 GN=BSD2 PE=1 SV=1	1.233	Up	0.00085511	BSD2	14.546	1.1		1.113	1.095		1.114	0.899		0.896	0.929		0.901	chloroplast		GO:0043226 organelle; GO:0043231 intracellular membrane-bounded organelle; GO:0043229 intracellular organelle; GO:0044464 cell part; GO:0005622 intracellular; GO:0005737 cytoplasm; GO:0044424 intracellular part; GO:0043227 membrane-bounded organelle; GO:0005623 cell; GO:0009536 plastid; GO:0044444 cytoplasmic part; GO:0009507 chloroplast;	GO:0005515 protein binding; GO:0031072 heat shock protein binding; GO:0051082 unfolded protein binding; GO:0005488 binding;				IPR001305;	Heat shock protein DnaJ, cysteine-rich domain;
Q9C9G6	Protein AE7 OS=Arabidopsis thaliana OX=3702 GN=AE7 PE=1 SV=2	1.479	Up	6.2086e-05	AE7	17.835	1.129	1.151	1.209	0.985	1.049	0.989	0.797	0.772	0.79	1.127	1.069	1.045	cytoplasm	GO:0044763 single-organism cellular process; GO:0044699 single-organism process; GO:0007059 chromosome segregation; GO:0009987 cellular process;	GO:0043226 organelle; GO:0043231 intracellular membrane-bounded organelle; GO:0043229 intracellular organelle; GO:0005634 nucleus; GO:0044464 cell part; GO:0005622 intracellular; GO:0005737 cytoplasm; GO:0044424 intracellular part; GO:0043227 membrane-bounded organelle; GO:0005623 cell;					IPR002744;	Domain of unknown function DUF59;
Q9ST43	Pleckstrin homology domain-containing protein 1 OS=Arabidopsis thaliana OX=3702 GN=PH1 PE=2 SV=2	0.812	Down	0.0047034	PH1	16.811	0.908	0.877	0.968	0.931	0.964	0.975	1.119	1.18	1.093	1.033	0.994	0.939	cytoplasm		GO:0044424 intracellular part; GO:0005623 cell; GO:0044464 cell part; GO:0005622 intracellular; GO:0005737 cytoplasm;	GO:0008289 lipid binding; GO:0005488 binding;				IPR011993; IPR001849;	PH domain-like; Pleckstrin homology domain;
P15456	12S seed storage protein CRB OS=Arabidopsis thaliana OX=3702 GN=CRB PE=1 SV=2	1.212	Up	0.0128362	CRB	50.558	1.252	1.166	1.234	0.796	0.721	0.561	0.933	1.012	1.069	1.017	1.088	1.101	vacuolar membrane	GO:0000003 reproduction; GO:0044707 single-multicellular organism process; GO:0001101 response to acid chemical; GO:0021700 developmental maturation; GO:0022414 reproductive process; GO:0071310 cellular response to organic substance; GO:1901700 response to oxygen-containing compound; GO:0048316 seed development; GO:0044699 single-organism process; GO:0009791 post-embryonic development; GO:0050896…	GO:0043226 organelle; GO:0043231 intracellular membrane-bounded organelle; GO:0043229 intracellular organelle; GO:0044464 cell part; GO:0005622 intracellular; GO:0005737 cytoplasm; GO:0005773 vacuole; GO:0044424 intracellular part; GO:0000326 protein storage vacuole; GO:0000322 storage vacuole; GO:0043227 membrane-bounded organelle; GO:0005623 cell; GO:0044444 cytoplasmic part; GO:0000325 plant-t…	GO:0045735 nutrient reservoir activity;				IPR011051; IPR006045; IPR014710;	RmlC-like cupin domain; Cupin 1; RmlC-like jelly roll fold;
Q9SXE9	At1g62480/T3P18_4 OS=Arabidopsis thaliana OX=3702 GN=At1g62480 PE=1 SV=1	0.764	Down	1.63421e-05	At1g62480	16.628	0.994	1.015	0.983	0.785	0.795	0.82	1.299	1.302	1.317	0.848	0.812	0.814	cytoplasm	GO:0006970 response to osmotic stress; GO:0042221 response to chemical; GO:0006950 response to stress; GO:0009628 response to abiotic stimulus; GO:0046686 response to cadmium ion; GO:0010035 response to inorganic substance; GO:0009651 response to salt stress; GO:0050896 response to stimulus; GO:0010038 response to metal ion;
Q9FFB3	Vacuolar protein sorting-associated protein 24 homolog 1 OS=Arabidopsis thaliana OX=3702 GN=VPS24-1 PE=1 SV=1	0.814	Down	0.00192433	VPS24-1	25.996	0.964	0.948		0.945	0.972		1.17	1.178		0.898	0.88		cytoplasm	GO:0016043 cellular component organization; GO:0010256 endomembrane system organization; GO:0016192 vesicle-mediated transport; GO:0016050 vesicle organization; GO:0071702 organic substance transport; GO:0015031 protein transport; GO:0051234 establishment of localization; GO:0045184 establishment of protein localization; GO:0006810 transport; GO:0070676 intralumenal vesicle formation; GO:0006996 …	GO:0016020 membrane; GO:0010008 endosome membrane; GO:0097708 intracellular vesicle; GO:0043229 intracellular organelle; GO:0098588 bounding membrane of organelle; GO:0005770 late endosome; GO:0031090 organelle membrane; GO:0031410 cytoplasmic vesicle; GO:0098796 membrane protein complex; GO:0044446 intracellular organelle part; GO:0005737 cytoplasm; GO:0031982 vesicle; GO:0044433 cytoplasmic ves…	GO:0005515 protein binding; GO:0005488 binding;	K12193	VPS24, CHMP3; charged multivesicular body protein 3	ath04144 Endocytosis
A0A1P8AU36	NAD(P)-binding Rossmann-fold superfamily protein OS=Arabidopsis thaliana OX=3702 GN=At1g54870 PE=4 SV=1	2.548	Up	8.8459e-08	At1g54870	36.967	1.442	1.451	1.434	0.798	0.841	0.809	0.577	0.554	0.567	1.213	1.194	1.221	chloroplast			GO:0003824 catalytic activity; GO:0016491 oxidoreductase activity;				IPR016040;	NAD(P)-binding domain;
Q9SRH6	Hypersensitive-induced response protein 3 OS=Arabidopsis thaliana OX=3702 GN=HIR3 PE=1 SV=1	0.65	Down	1.9955e-06	HIR3	31.321	0.8	0.788	0.778	1.054	1.053	1.013	1.208	1.198	1.236	0.906	0.949	0.93	cytoplasm	GO:0050832 defense response to fungus; GO:0009605 response to external stimulus; GO:0009620 response to fungus; GO:0006950 response to stress; GO:0098542 defense response to other organism; GO:0006952 defense response; GO:0043207 response to external biotic stimulus; GO:0050896 response to stimulus; GO:0051707 response to other organism; GO:0051704 multi-organism process; GO:0009607 response to b…	GO:0043229 intracellular organelle; GO:0016020 membrane; GO:0098588 bounding membrane of organelle; GO:0031090 organelle membrane; GO:0071944 cell periphery; GO:0030054 cell junction; GO:0005737 cytoplasm; GO:0044446 intracellular organelle part; GO:0044424 intracellular part; GO:0005911 cell-cell junction; GO:0005623 cell; GO:0055044 symplast; GO:0005739 mitochondrion; GO:0044422 organelle part;…					IPR001107;	Band 7 domain;
A0A1P8AQP0	V-type proton ATPase proteolipid subunit OS=Arabidopsis thaliana OX=3702 GN=AVA-P2 PE=3 SV=1	0.733	Down	0.00067586	AVA-P2	12.103	0.906	0.821	0.843	1.075	1.053	1.149	1.15	1.201	1.154	0.857	0.91	0.848	vacuolar membrane	GO:0098655 cation transmembrane transport; GO:0034220 ion transmembrane transport; GO:0098660 inorganic ion transmembrane transport; GO:0090662 ATP hydrolysis coupled transmembrane transport; GO:0015988 energy coupled proton transmembrane transport, against electrochemical gradient; GO:0044699 single-organism process; GO:0006818 hydrogen transport; GO:0015992 proton transport; GO:0051234 establis…	GO:0033179 proton-transporting V-type ATPase, V0 domain; GO:0016020 membrane; GO:0098796 membrane protein complex; GO:0044425 membrane part; GO:0016469 proton-transporting two-sector ATPase complex; GO:0032991 macromolecular complex; GO:0033176 proton-transporting V-type ATPase complex; GO:0043234 protein complex; GO:0033177 proton-transporting two-sector ATPase complex, proton-transporting domai…	GO:0015075 ion transmembrane transporter activity; GO:0022892 substrate-specific transporter activity; GO:0015077 monovalent inorganic cation transmembrane transporter activity; GO:0022890 inorganic cation transmembrane transporter activity; GO:0015078 hydrogen ion transmembrane transporter activity; GO:0008324 cation transmembrane transporter activity; GO:0022891 substrate-specific transmembrane…	K02155	ATPeV0C, ATP6L; V-type H+-transporting ATPase 16kDa proteolipid subunit	ath00190 Oxidative phosphorylation; ath01100 Metabolic pathways; ath04145 Phagosome	IPR002379;	V-ATPase proteolipid subunit C-like domain;
B6EUA9	Pre-mRNA-processing protein 40A OS=Arabidopsis thaliana OX=3702 GN=PRP40A PE=1 SV=1	0.801	Down	0.00024242	PRP40A	109.38	0.956	0.934	0.924	0.931	0.977	0.843	1.174	1.14	1.2	0.916	0.936	1.004	chloroplast	GO:0050794 regulation of cellular process; GO:0006725 cellular aromatic compound metabolic process; GO:0097659 nucleic acid-templated transcription; GO:0060255 regulation of macromolecule metabolic process; GO:0019219 regulation of nucleobase-containing compound metabolic process; GO:0009058 biosynthetic process; GO:0044237 cellular metabolic process; GO:0071704 organic substance metabolic proces…	GO:0005685 U1 snRNP; GO:0005737 cytoplasm; GO:0005684 U2-type spliceosomal complex; GO:0032991 macromolecular complex; GO:0044424 intracellular part; GO:0005623 cell; GO:0044422 organelle part; GO:0031974 membrane-enclosed lumen; GO:0005654 nucleoplasm; GO:0070013 intracellular organelle lumen; GO:0044464 cell part; GO:0005622 intracellular; GO:0071004 U2-type prespliceosome; GO:0043227 membrane-…	GO:0097159 organic cyclic compound binding; GO:1901363 heterocyclic compound binding; GO:0003723 RNA binding; GO:0005515 protein binding; GO:0005488 binding; GO:0003676 nucleic acid binding;	K12821	PRPF40, PRP40; pre-mRNA-processing factor 40	ath03040 Spliceosome	IPR002713; IPR001202;	FF domain; WW domain;
Q42600	Cytochrome P450 84A1 OS=Arabidopsis thaliana OX=3702 GN=CYP84A1 PE=1 SV=1	1.251	Up	6.2872e-05	CYP84A1	58.72	1.049	1.093	1.074	1.08	1.079	1.064	0.855	0.865	0.85	1.033	1.043	1.061	chloroplast	GO:0006725 cellular aromatic compound metabolic process; GO:0044711 single-organism biosynthetic process; GO:0009416 response to light stimulus; GO:0009628 response to abiotic stimulus; GO:0055114 oxidation-reduction process; GO:0044763 single-organism cellular process; GO:1901360 organic cyclic compound metabolic process; GO:0044699 single-organism process; GO:0009699 phenylpropanoid biosyntheti…	GO:0043229 intracellular organelle; GO:0016020 membrane; GO:0005783 endoplasmic reticulum; GO:0005737 cytoplasm; GO:0031224 intrinsic component of membrane; GO:0012505 endomembrane system; GO:0044424 intracellular part; GO:0005623 cell; GO:0016021 integral component of membrane; GO:0043231 intracellular membrane-bounded organelle; GO:0043226 organelle; GO:0005622 intracellular; GO:0044464 cell pa…	GO:0097159 organic cyclic compound binding; GO:1901363 heterocyclic compound binding; GO:0016709 oxidoreductase activity, acting on paired donors, with incorporation or reduction of molecular oxygen, NAD(P)H as one donor, and incorporation of one atom of oxygen; GO:0020037 heme binding; GO:0005506 iron ion binding; GO:0046914 transition metal ion binding; GO:0003824 catalytic activity; GO:0005488…	K09755	CYP84A, F5H; ferulate-5-hydroxylase [EC:1.14.-.-]	ath00940 Phenylpropanoid biosynthesis; ath01100 Metabolic pathways; ath01110 Biosynthesis of secondary metabolites
Q9SV93	AT4g10280/F24G24_80 OS=Arabidopsis thaliana OX=3702 GN=F24G24.80 PE=2 SV=1	1.317	Up	0.0034183	F24G24.80	15.788	1.201	1.224		0.937	0.953		0.909	0.933		0.962	0.892		extracellular							IPR008579; IPR011051; IPR014710;	Domain of unknown function DUF861, cupin-3; RmlC-like cupin domain; RmlC-like jelly roll fold;
Q9LNV0	Calcium-dependent lipid-binding (CaLB domain) family protein OS=Arabidopsis thaliana OX=3702 GN=At1g07310 PE=1 SV=1	1.276	Up	0.0025641	At1g07310	39.013	1.053	1.113	1.021	1.064	0.989	1.053	0.79	0.85	0.858	1.141	1.076	1.104	nucleus			GO:0005515 protein binding; GO:0005488 binding;				IPR000008;	C2 domain;
Q9M1A5	2-(3-amino-3-carboxypropyl)histidine synthase subunit 2 OS=Arabidopsis thaliana OX=3702 GN=T16L24.180 PE=2 SV=1	0.694	Down	0.0170984	T16L24.180	54.842	0.912	0.833		0.885	0.94		1.235	1.278		0.934	0.916		nucleus	GO:0044267 cellular protein metabolic process; GO:0017183 peptidyl-diphthamide biosynthetic process from peptidyl-histidine; GO:0009058 biosynthetic process; GO:0044238 primary metabolic process; GO:0044237 cellular metabolic process; GO:0044249 cellular biosynthetic process; GO:0071704 organic substance metabolic process; GO:0018193 peptidyl-amino acid modification; GO:0018202 peptidyl-histidine…			K17866	DPH2; diphthamide biosynthesis protein 2
Q9FNC4	HAD superfamily, subfamily IIIB acid phosphatase OS=Arabidopsis thaliana OX=3702 GN=MRH10.13 PE=2 SV=1	0.833	Down	2.2779e-05	MRH10.13	31.056	0.894	0.911	0.918	0.982	0.995	0.971	1.084	1.089	1.094	1.036	1.003	1.011	vacuolar membrane	GO:0008152 metabolic process; GO:0016311 dephosphorylation; GO:0044237 cellular metabolic process; GO:0006793 phosphorus metabolic process; GO:0009987 cellular process; GO:0006796 phosphate-containing compound metabolic process;	GO:0043226 organelle; GO:0043231 intracellular membrane-bounded organelle; GO:0043229 intracellular organelle; GO:0016020 membrane; GO:0009506 plasmodesma; GO:0044464 cell part; GO:0005622 intracellular; GO:0030054 cell junction; GO:0005737 cytoplasm; GO:0005773 vacuole; GO:0044424 intracellular part; GO:0005623 cell; GO:0043227 membrane-bounded organelle; GO:0005911 cell-cell junction; GO:005504…	GO:0016787 hydrolase activity; GO:0003993 acid phosphatase activity; GO:0003824 catalytic activity; GO:0042578 phosphoric ester hydrolase activity; GO:0016791 phosphatase activity; GO:0016788 hydrolase activity, acting on ester bonds;				IPR023214;	HAD-like domain;
Q9LQR8	26S proteasome non-ATPase regulatory subunit 3 homolog B OS=Arabidopsis thaliana OX=3702 GN=RPN3B PE=1 SV=2	0.806	Down	0.00124257	RPN3B	55.591	0.962	0.936	0.962	0.937	0.922	0.928	1.126	1.203	1.221	0.939	0.922	0.872	nucleus	GO:0051603 proteolysis involved in cellular protein catabolic process; GO:0044257 cellular protein catabolic process; GO:0060255 regulation of macromolecule metabolic process; GO:0044267 cellular protein metabolic process; GO:0044237 cellular metabolic process; GO:0071704 organic substance metabolic process; GO:0008152 metabolic process; GO:0044248 cellular catabolic process; GO:0006508 proteolys…	GO:0016020 membrane; GO:0008541 proteasome regulatory particle, lid subcomplex; GO:0000502 proteasome complex; GO:0071944 cell periphery; GO:0005838 proteasome regulatory particle; GO:0005737 cytoplasm; GO:0032991 macromolecular complex; GO:0044424 intracellular part; GO:0005829 cytosol; GO:0005623 cell; GO:0005886 plasma membrane; GO:1905369 endopeptidase complex; GO:1902494 catalytic complex; G…	GO:0005515 protein binding; GO:0030234 enzyme regulator activity; GO:0098772 molecular function regulator; GO:0005488 binding;	K03033	PSMD3, RPN3; 26S proteasome regulatory subunit N3	ath03050 Proteasome	IPR011991; IPR000717; IPR013586;	Winged helix-turn-helix DNA-binding domain; Proteasome component (PCI) domain; 26S proteasome regulatory subunit, C-terminal;
Q39196	Probable aquaporin PIP1-4 OS=Arabidopsis thaliana OX=3702 GN=PIP1.4 PE=1 SV=1	0.781	Down	0.00191562	PIP1.4	30.692	0.893	0.815	0.882	1.011	1.082	0.959	1.066	1.134	1.116	1.019	0.987	1.026	plasma membrane	GO:0006833 water transport; GO:0009414 response to water deprivation; GO:0001101 response to acid chemical; GO:0034220 ion transmembrane transport; GO:0006950 response to stress; GO:0009628 response to abiotic stimulus; GO:1901700 response to oxygen-containing compound; GO:0044699 single-organism process; GO:0050896 response to stimulus; GO:0042044 fluid transport; GO:0051234 establishment of loc…	GO:0016020 membrane; GO:0031226 intrinsic component of plasma membrane; GO:0044459 plasma membrane part; GO:0044425 membrane part; GO:0044464 cell part; GO:0071944 cell periphery; GO:0031224 intrinsic component of membrane; GO:0005887 integral component of plasma membrane; GO:0005623 cell; GO:0016021 integral component of membrane; GO:0005886 plasma membrane;	GO:0022838 substrate-specific channel activity; GO:0022803 passive transmembrane transporter activity; GO:0015250 water channel activity; GO:0022892 substrate-specific transporter activity; GO:0005372 water transmembrane transporter activity; GO:0015267 channel activity; GO:0022891 substrate-specific transmembrane transporter activity; GO:0022857 transmembrane transporter activity; GO:0005215 tra…	K09872	PIP; aquaporin PIP		IPR023271;	Aquaporin-like;
O81746	Pectin lyase-like superfamily protein OS=Arabidopsis thaliana OX=3702 GN=At4g23500 PE=2 SV=1	1.228	Up	0.02522	At4g23500	54.69	1.089	1.081	1.099	1.046	1.089	0.983	0.834	0.895	0.934	1.067	0.959	0.997	chloroplast	GO:0008152 metabolic process; GO:0005975 carbohydrate metabolic process; GO:0044238 primary metabolic process; GO:0071704 organic substance metabolic process;	GO:0005618 cell wall; GO:0030312 external encapsulating structure; GO:0005623 cell; GO:0044464 cell part; GO:0071944 cell periphery;	GO:0004553 hydrolase activity, hydrolyzing O-glycosyl compounds; GO:0016787 hydrolase activity; GO:0003824 catalytic activity; GO:0004650 polygalacturonase activity; GO:0016798 hydrolase activity, acting on glycosyl bonds;				IPR011050; IPR012334;	Pectin lyase fold/virulence factor; Pectin lyase fold;
Q9ZW35	Proliferating cell nuclear antigen 2 OS=Arabidopsis thaliana OX=3702 GN=PCNA2 PE=1 SV=1	1.224	Up	0.00136131	PCNA2	29.222	1.132	1.102	1.046	1.023	1.093	1.055	0.875	0.906	0.898	0.993	0.92	1.028	nucleus	GO:0050794 regulation of cellular process; GO:0033554 cellular response to stress; GO:0006260 DNA replication; GO:0006275 regulation of DNA replication; GO:0006725 cellular aromatic compound metabolic process; GO:0060255 regulation of macromolecule metabolic process; GO:0006259 DNA metabolic process; GO:0019219 regulation of nucleobase-containing compound metabolic process; GO:0000731 DNA synthes…	GO:0043226 organelle; GO:0043231 intracellular membrane-bounded organelle; GO:0043229 intracellular organelle; GO:0005634 nucleus; GO:0044464 cell part; GO:0005622 intracellular; GO:0044424 intracellular part; GO:0043227 membrane-bounded organelle; GO:0005623 cell;	GO:0097159 organic cyclic compound binding; GO:1901363 heterocyclic compound binding; GO:0003677 DNA binding; GO:0030234 enzyme regulator activity; GO:0005488 binding; GO:0030337 DNA polymerase processivity factor activity; GO:0003676 nucleic acid binding; GO:0005515 protein binding; GO:0098772 molecular function regulator;	K04802	PCNA; proliferating cell nuclear antigen	ath03030 DNA replication; ath03410 Base excision repair; ath03420 Nucleotide excision repair; ath03430 Mismatch repair	IPR022649; IPR022648;	Proliferating cell nuclear antigen, PCNA, C-terminal; Proliferating cell nuclear antigen, PCNA, N-terminal;
Q8GXW0	At5g01670 OS=Arabidopsis thaliana OX=3702 GN=At5g01670 PE=2 SV=1	1.72	Up	0.011097	At5g01670	36.58	1.199	1.205	1.178	0.975	1.023	0.981	0.668	0.64	0.774	1.215	1.195	1.105	cytoplasm	GO:0044699 single-organism process; GO:0008152 metabolic process; GO:0055114 oxidation-reduction process; GO:0044710 single-organism metabolic process;		GO:0003824 catalytic activity; GO:0016491 oxidoreductase activity;				IPR023210;	NADP-dependent oxidoreductase domain;
Q9SAF2	F3F19.21 protein OS=Arabidopsis thaliana OX=3702 GN=At1g13190 PE=1 SV=1	0.745	Down	0.025403	At1g13190	61.399	0.945	0.861		1.023	1.033		1.227	1.198		0.775	0.889		nucleus			GO:0097159 organic cyclic compound binding; GO:1901363 heterocyclic compound binding; GO:1901265 nucleoside phosphate binding; GO:0005488 binding; GO:0003676 nucleic acid binding; GO:0000166 nucleotide binding; GO:0036094 small molecule binding;	K14398	CPSF6_7; cleavage and polyadenylation specificity factor subunit 6/7	ath03015 mRNA surveillance pathway	IPR000504; IPR012677;	RNA recognition motif domain; Nucleotide-binding alpha-beta plait domain;
O03983	Probable desiccation-related protein LEA14 OS=Arabidopsis thaliana OX=3702 GN=LEA14 PE=1 SV=1	1.264	Up	0.00162363	LEA14	16.543	1.097	1.117		1.029	0.938		0.878	0.873		1.022	1.094		cytoplasm	GO:0009414 response to water deprivation; GO:0001101 response to acid chemical; GO:0009620 response to fungus; GO:0009416 response to light stimulus; GO:0006950 response to stress; GO:0009628 response to abiotic stimulus; GO:1901700 response to oxygen-containing compound; GO:0098542 defense response to other organism; GO:0043207 response to external biotic stimulus; GO:0050896 response to stimulu…	GO:0044464 cell part; GO:0005622 intracellular; GO:0005737 cytoplasm; GO:0044424 intracellular part; GO:0005829 cytosol; GO:0005623 cell; GO:0044444 cytoplasmic part;					IPR013783; IPR013990; IPR004864;	Immunoglobulin-like fold; Water stress and hypersensitive response domain; Late embryogenesis abundant protein, LEA-14;
F4JTQ0	Vacuolar proton pump subunit B OS=Arabidopsis thaliana OX=3702 GN=VAB2 PE=1 SV=1	0.709	Down	0.000182906	VAB2	55.177	0.882	0.921	0.892	0.903	0.848	0.801	1.261	1.221	1.319	0.917	0.979	0.937	cytoplasm	GO:0009116 nucleoside metabolic process; GO:0042278 purine nucleoside metabolic process; GO:0034220 ion transmembrane transport; GO:0006725 cellular aromatic compound metabolic process; GO:0009167 purine ribonucleoside monophosphate metabolic process; GO:0090662 ATP hydrolysis coupled transmembrane transport; GO:0009259 ribonucleotide metabolic process; GO:0009117 nucleotide metabolic process; GO…	GO:0032991 macromolecular complex; GO:0016020 membrane; GO:0033178 proton-transporting two-sector ATPase complex, catalytic domain; GO:0033176 proton-transporting V-type ATPase complex; GO:0043234 protein complex; GO:0098796 membrane protein complex; GO:0044425 membrane part; GO:0016469 proton-transporting two-sector ATPase complex; GO:0033180 proton-transporting V-type ATPase, V1 domain;	GO:0022804 active transmembrane transporter activity; GO:0005524 ATP binding; GO:1901265 nucleoside phosphate binding; GO:0001882 nucleoside binding; GO:0043167 ion binding; GO:0016817 hydrolase activity, acting on acid anhydrides; GO:0016787 hydrolase activity; GO:0000166 nucleotide binding; GO:0097159 organic cyclic compound binding; GO:1901363 heterocyclic compound binding; GO:0032549 ribonucl…	K02147	ATPeV1B, ATP6B; V-type H+-transporting ATPase subunit B	ath00190 Oxidative phosphorylation; ath01100 Metabolic pathways; ath04145 Phagosome	IPR004100; IPR000194; IPR027417;	ATPase, F1/V1/A1 complex, alpha/beta subunit, N-terminal domain; ATPase, F1/V1/A1 complex, alpha/beta subunit, nucleotide-binding domain; P-loop containing nucleoside triphosphate hydrolase;
Q9SZW7	GDSL esterase/lipase At4g30140 OS=Arabidopsis thaliana OX=3702 GN=At4g30140 PE=2 SV=1	0.711	Down	1.6273e-06	At4g30140	37.47	0.872	0.871	0.867	1.026	1.071	1.028	1.232	1.201	1.236	0.844	0.838	0.844	nucleus	GO:0016042 lipid catabolic process; GO:1901575 organic substance catabolic process; GO:0008152 metabolic process; GO:0044710 single-organism metabolic process; GO:0044712 single-organism catabolic process; GO:0044699 single-organism process; GO:0044238 primary metabolic process; GO:0009056 catabolic process; GO:0071704 organic substance metabolic process; GO:0006629 lipid metabolic process;	GO:0042995 cell projection; GO:0005615 extracellular space; GO:0044421 extracellular region part; GO:0005623 cell; GO:0044464 cell part; GO:0005576 extracellular region; GO:0090406 pollen tube;	GO:0016787 hydrolase activity; GO:0052689 carboxylic ester hydrolase activity; GO:0050525 cutinase activity; GO:0003824 catalytic activity; GO:0016788 hydrolase activity, acting on ester bonds;				IPR001087; IPR013830;	GDSL lipase/esterase; SGNH hydrolase-type esterase domain;
Q06588	1-aminocyclopropane-1-carboxylate oxidase 4 OS=Arabidopsis thaliana OX=3702 GN=ACO4 PE=1 SV=2	0.778	Down	5.9813e-05	ACO4	36.676	0.935	0.956	0.936	0.887	0.881	0.879	1.231	1.183	1.222	0.924	0.975	0.923	cytoplasm	GO:0000003 reproduction; GO:0044707 single-multicellular organism process; GO:0001101 response to acid chemical; GO:0021700 developmental maturation; GO:1900674 olefin biosynthetic process; GO:0009692 ethylene metabolic process; GO:0022414 reproductive process; GO:0071310 cellular response to organic substance; GO:0009693 ethylene biosynthetic process; GO:1901700 response to oxygen-containing com…		GO:0019842 vitamin binding; GO:0031418 L-ascorbic acid binding; GO:0043167 ion binding; GO:0043177 organic acid binding; GO:0009815 1-aminocyclopropane-1-carboxylate oxidase activity; GO:0048029 monosaccharide binding; GO:0016491 oxidoreductase activity; GO:0031406 carboxylic acid binding; GO:0003824 catalytic activity; GO:0005488 binding; GO:0030246 carbohydrate binding; GO:0043169 cation bindin…	K05933	E1.14.17.4; aminocyclopropanecarboxylate oxidase [EC:1.14.17.4]	ath00270 Cysteine and methionine metabolism; ath01100 Metabolic pathways; ath01110 Biosynthesis of secondary metabolites	IPR005123; IPR027443; IPR026992;	Oxoglutarate/iron-dependent dioxygenase; Isopenicillin N synthase-like; Non-haem dioxygenase N-terminal domain;
P94072	Germin-like protein subfamily 3 member 3 OS=Arabidopsis thaliana OX=3702 GN=GER3 PE=1 SV=1	0.766	Down	5.9755e-05	GER3	21.836	0.863	0.885	0.849	1.007	1.029	1.068	1.128	1.114	1.149	0.975	0.95	0.948	plasma membrane	GO:0042221 response to chemical; GO:0009409 response to cold; GO:0006950 response to stress; GO:0009628 response to abiotic stimulus; GO:0009266 response to temperature stimulus; GO:0009719 response to endogenous stimulus; GO:0010033 response to organic substance; GO:0009735 response to cytokinin; GO:0009725 response to hormone; GO:0050896 response to stimulus;	GO:0043229 intracellular organelle; GO:0048046 apoplast; GO:0044421 extracellular region part; GO:0030312 external encapsulating structure; GO:0071944 cell periphery; GO:0044424 intracellular part; GO:0005623 cell; GO:0005576 extracellular region; GO:0031012 extracellular matrix; GO:0043231 intracellular membrane-bounded organelle; GO:0043226 organelle; GO:0005634 nucleus; GO:0005622 intracellula…	GO:0046914 transition metal ion binding; GO:0005488 binding; GO:0043167 ion binding; GO:0043169 cation binding; GO:0046872 metal ion binding; GO:0045735 nutrient reservoir activity; GO:0030145 manganese ion binding;				IPR011051; IPR006045; IPR014710;	RmlC-like cupin domain; Cupin 1; RmlC-like jelly roll fold;
Q94CG2	Bet1-like SNARE 1-2 OS=Arabidopsis thaliana OX=3702 GN=BET12 PE=2 SV=4	1.256	Up	0.00114303	BET12	15.207	1.077	1.108	1.122	1.028	0.992	1.079	0.919	0.869	0.845	0.996	1.056	0.986	chloroplast	GO:0046907 intracellular transport; GO:0016043 cellular component organization; GO:0016192 vesicle-mediated transport; GO:0048193 Golgi vesicle transport; GO:0061025 membrane fusion; GO:0071702 organic substance transport; GO:0015031 protein transport; GO:0051641 cellular localization; GO:0051234 establishment of localization; GO:0006810 transport; GO:0045184 establishment of protein localization…	GO:0043229 intracellular organelle; GO:0016020 membrane; GO:0042175 nuclear outer membrane-endoplasmic reticulum membrane network; GO:0005783 endoplasmic reticulum; GO:0098588 bounding membrane of organelle; GO:0031090 organelle membrane; GO:0044446 intracellular organelle part; GO:0005737 cytoplasm; GO:0000139 Golgi membrane; GO:0031224 intrinsic component of membrane; GO:0012505 endomembrane sy…	GO:0005484 SNAP receptor activity; GO:0005515 protein binding; GO:0005488 binding;	K08504	BET1; blocked early in transport 1	ath04130 SNARE interactions in vesicular transport	IPR000727;	Target SNARE coiled-coil homology domain;
P93046	Xyloglucan endotransglucosylase/hydrolase protein 31 OS=Arabidopsis thaliana OX=3702 GN=XTH31 PE=1 SV=2	0.758	Down	0.0081752	XTH31	33.54	0.984	0.821	0.955	0.749	0.844	0.709	1.184	1.225	1.233	1.049	1.087	1.06	chloroplast	GO:0044085 cellular component biogenesis; GO:0016043 cellular component organization; GO:0006073 cellular glucan metabolic process; GO:0044036 cell wall macromolecule metabolic process; GO:0044042 glucan metabolic process; GO:0005975 carbohydrate metabolic process; GO:0044238 primary metabolic process; GO:0071555 cell wall organization; GO:0044237 cellular metabolic process; GO:0010410 hemicellul…	GO:0016020 membrane; GO:0048046 apoplast; GO:0030312 external encapsulating structure; GO:0044464 cell part; GO:0071944 cell periphery; GO:0005618 cell wall; GO:0005623 cell; GO:0005576 extracellular region; GO:0005886 plasma membrane;	GO:0052736 beta-glucanase activity; GO:0016762 xyloglucan:xyloglucosyl transferase activity; GO:0016758 transferase activity, transferring hexosyl groups; GO:0003824 catalytic activity; GO:0016798 hydrolase activity, acting on glycosyl bonds; GO:0004553 hydrolase activity, hydrolyzing O-glycosyl compounds; GO:0016757 transferase activity, transferring glycosyl groups; GO:0016787 hydrolase activit…	K08235	E2.4.1.207; xyloglucan:xyloglucosyl transferase [EC:2.4.1.207]		IPR010713; IPR013320; IPR000757;	Xyloglucan endo-transglycosylase, C-terminal; Concanavalin A-like lectin/glucanase domain; Glycoside hydrolase family 16;
P15459	2S seed storage protein 3 OS=Arabidopsis thaliana OX=3702 GN=AT2S3 PE=1 SV=1	1.438	Up	0.00040035	AT2S3	18.762	1.301	1.21	1.346	0.502	0.612	0.496	0.889	0.913	0.881	1.301	1.267	1.268	extracellular			GO:0005515 protein binding; GO:0045735 nutrient reservoir activity; GO:0043424 protein histidine kinase binding; GO:0019900 kinase binding; GO:0019899 enzyme binding; GO:0005488 binding; GO:0019901 protein kinase binding;				IPR013771; IPR016140;	Bifunctional trypsin/alpha-amylase inhibitor helical domain; Bifunctional inhibitor/plant lipid transfer protein/seed storage helical domain;
Q940N7	AT4g05150/C17L7_70 OS=Arabidopsis thaliana OX=3702 GN=At4g05150 PE=1 SV=1	1.228	Up	0.0126038	At4g05150	53.062	1.176	1.108	1.062	0.985	0.992	1.018	0.842	0.933	0.95	1.023	0.977	0.985	nucleus	GO:0016310 phosphorylation; GO:0044267 cellular protein metabolic process; GO:0044238 primary metabolic process; GO:0044237 cellular metabolic process; GO:0006796 phosphate-containing compound metabolic process; GO:0071704 organic substance metabolic process; GO:0008152 metabolic process; GO:0006468 protein phosphorylation; GO:0006793 phosphorus metabolic process; GO:0046777 protein autophosphory…		GO:0016301 kinase activity; GO:0016773 phosphotransferase activity, alcohol group as acceptor; GO:0003824 catalytic activity; GO:0005488 binding; GO:0005515 protein binding; GO:0004674 protein serine/threonine kinase activity; GO:0004672 protein kinase activity; GO:0016740 transferase activity; GO:0016772 transferase activity, transferring phosphorus-containing groups;				IPR000270;	PB1 domain;
Q9LVF1	Protein DMP2 OS=Arabidopsis thaliana OX=3702 GN=DMP2 PE=2 SV=1	1.299	Up	0.00069789	DMP2	20.166	1.065	1.148	1.114	1.036	1.071	1.052	0.854	0.829	0.879	1.077	0.983	0.98	plasma membrane	GO:0016043 cellular component organization; GO:0010256 endomembrane system organization; GO:0009987 cellular process; GO:0071840 cellular component organization or biogenesis;	GO:0043229 intracellular organelle; GO:0016020 membrane; GO:0005783 endoplasmic reticulum; GO:0098588 bounding membrane of organelle; GO:0031090 organelle membrane; GO:0005737 cytoplasm; GO:0044446 intracellular organelle part; GO:0031224 intrinsic component of membrane; GO:0012505 endomembrane system; GO:0009705 plant-type vacuole membrane; GO:0044424 intracellular part; GO:0005623 cell; GO:0016…
Q9ZQ80	Nodulin-related protein 1 OS=Arabidopsis thaliana OX=3702 GN=NRP1 PE=1 SV=1	0.784	Down	0.00023968	NRP1	19.7	0.932	0.954	0.936	0.992	0.956	0.94	1.172	1.184	1.243	0.922	0.88	0.89	nucleus	GO:0050794 regulation of cellular process; GO:0044700 single organism signaling; GO:1900424 regulation of defense response to bacterium; GO:0009738 abscisic acid-activated signaling pathway; GO:0001101 response to acid chemical; GO:0002831 regulation of response to biotic stimulus; GO:1900426 positive regulation of defense response to bacterium; GO:0009628 response to abiotic stimulus; GO:0071310…		GO:0005515 protein binding; GO:0005488 binding;
P28297	Isocitrate lyase OS=Arabidopsis thaliana OX=3702 GN=ICL PE=1 SV=2	1.227	Up	0.00026014	ICL	64.244	1.02	0.992	0.969	1.144	1.229	1.228	0.817	0.815	0.797	1.075	1.02	1.051	peroxisome	GO:0072350 tricarboxylic acid metabolic process; GO:0006097 glyoxylate cycle; GO:0055114 oxidation-reduction process; GO:0044281 small molecule metabolic process; GO:0006099 tricarboxylic acid cycle; GO:0044763 single-organism cellular process; GO:0006081 cellular aldehyde metabolic process; GO:0044699 single-organism process; GO:0044238 primary metabolic process; GO:0005975 carbohydrate metaboli…	GO:0043226 organelle; GO:0043231 intracellular membrane-bounded organelle; GO:0043229 intracellular organelle; GO:0044464 cell part; GO:0005622 intracellular; GO:0005777 peroxisome; GO:0042579 microbody; GO:0005737 cytoplasm; GO:0044424 intracellular part; GO:0005623 cell; GO:0043227 membrane-bounded organelle; GO:0009514 glyoxysome; GO:0044444 cytoplasmic part;	GO:0016833 oxo-acid-lyase activity; GO:0003824 catalytic activity; GO:0005488 binding; GO:0004451 isocitrate lyase activity; GO:0016830 carbon-carbon lyase activity; GO:0043167 ion binding; GO:0016829 lyase activity; GO:0043169 cation binding; GO:0046872 metal ion binding;	K01637	E4.1.3.1, aceA; isocitrate lyase [EC:4.1.3.1]	ath00630 Glyoxylate and dicarboxylate metabolism; ath01100 Metabolic pathways; ath01110 Biosynthesis of secondary metabolites; ath01200 Carbon metabolism	IPR015813;	Pyruvate/Phosphoenolpyruvate kinase-like domain;
Q9FF86	BAHD acyltransferase DCR OS=Arabidopsis thaliana OX=3702 GN=DCR PE=2 SV=1	1.374	Up	3.6853e-05	DCR	53.514	1.13	1.16	1.163	0.998	0.969	0.913	0.826	0.829	0.859	1.071	1.083	1.1	mitochondria	GO:0032502 developmental process; GO:0016043 cellular component organization; GO:0009888 tissue development; GO:0048869 cellular developmental process; GO:0044763 single-organism cellular process; GO:0032989 cellular component morphogenesis; GO:0044699 single-organism process; GO:0010026 trichome differentiation; GO:0009058 biosynthetic process; GO:1901576 organic substance biosynthetic process; …	GO:0044464 cell part; GO:0005622 intracellular; GO:0005737 cytoplasm; GO:0044424 intracellular part; GO:0005829 cytosol; GO:0005623 cell; GO:0044444 cytoplasmic part;	GO:0016746 transferase activity, transferring acyl groups; GO:0016747 transferase activity, transferring acyl groups other than amino-acyl groups; GO:0003824 catalytic activity; GO:0016740 transferase activity;	K19747	DCR; BAHD acyltransferase [EC:2.3.1.-]		IPR023213;	Chloramphenicol acetyltransferase-like domain;
Q94JX5	LIM domain-containing protein WLIM1 OS=Arabidopsis thaliana OX=3702 GN=WLIM1 PE=1 SV=1	0.761	Down	4.3281e-05	WLIM1	21.04	0.87	0.894	0.877	0.931	0.939	0.94	1.143	1.185	1.143	1.045	0.951	1.028	chloroplast	GO:0044085 cellular component biogenesis; GO:0016043 cellular component organization; GO:0044763 single-organism cellular process; GO:0044699 single-organism process; GO:0007015 actin filament organization; GO:0051017 actin filament bundle assembly; GO:0061572 actin filament bundle organization; GO:1902589 single-organism organelle organization; GO:0030036 actin cytoskeleton organization; GO:0022…	GO:0016020 membrane; GO:0005856 cytoskeleton; GO:0043226 organelle; GO:0043229 intracellular organelle; GO:0043232 intracellular non-membrane-bounded organelle; GO:0071944 cell periphery; GO:0044464 cell part; GO:0005622 intracellular; GO:0005737 cytoplasm; GO:0044424 intracellular part; GO:0005623 cell; GO:0005886 plasma membrane; GO:0043228 non-membrane-bounded organelle;	GO:0051015 actin filament binding; GO:0003723 RNA binding; GO:0043167 ion binding; GO:0044877 macromolecular complex binding; GO:0005515 protein binding; GO:0008270 zinc ion binding; GO:1901363 heterocyclic compound binding; GO:0097159 organic cyclic compound binding; GO:0003729 mRNA binding; GO:0008092 cytoskeletal protein binding; GO:0046914 transition metal ion binding; GO:0005488 binding; GO:…				IPR001781;	Zinc finger, LIM-type;
Q9SUB2	Late embryogenesis abundant protein (LEA) family protein OS=Arabidopsis thaliana OX=3702 GN=At4g21020 PE=2 SV=1	2.071	Up	4.9465e-06	At4g21020	29.422	1.289	1.272	1.322	0.896	0.941	0.891	0.637	0.596	0.642	1.231	1.255	1.2	chloroplast		GO:0043226 organelle; GO:0043231 intracellular membrane-bounded organelle; GO:0043229 intracellular organelle; GO:0044464 cell part; GO:0005622 intracellular; GO:0005737 cytoplasm; GO:0044424 intracellular part; GO:0043227 membrane-bounded organelle; GO:0005623 cell; GO:0005739 mitochondrion; GO:0009536 plastid; GO:0044444 cytoplasmic part;
A0A1I9LNC0	Copper chaperone OS=Arabidopsis thaliana OX=3702 GN=CCH PE=4 SV=1	1.26	Up	0.048316	CCH	11.943	1.175	1.075		1.075	1.08		0.868	0.918		0.905	0.947		chloroplast	GO:0006810 transport; GO:0051179 localization; GO:0006812 cation transport; GO:0030001 metal ion transport; GO:0006811 ion transport; GO:0051234 establishment of localization;		GO:0046872 metal ion binding; GO:0043169 cation binding; GO:0005488 binding; GO:0043167 ion binding;	K07213	ATOX1, ATX1, copZ, golB; copper chaperone		IPR006121;	Heavy metal-associated domain, HMA;
P16972	Ferredoxin-2, chloroplastic OS=Arabidopsis thaliana OX=3702 GN=FD2 PE=1 SV=1	1.4	Up	0.000122659	FD2	15.539	1.267	1.312	1.265	0.946	0.902	0.878	0.948	0.886	0.911	0.836	0.902	0.949	chloroplast	GO:0009416 response to light stimulus; GO:0009628 response to abiotic stimulus; GO:0055114 oxidation-reduction process; GO:0044763 single-organism cellular process; GO:0044699 single-organism process; GO:0019684 photosynthesis, light reaction; GO:0050896 response to stimulus; GO:0044237 cellular metabolic process; GO:0008152 metabolic process; GO:0006091 generation of precursor metabolites and en…	GO:0043226 organelle; GO:0043231 intracellular membrane-bounded organelle; GO:0043229 intracellular organelle; GO:0044464 cell part; GO:0005622 intracellular; GO:0005737 cytoplasm; GO:0044424 intracellular part; GO:0043227 membrane-bounded organelle; GO:0005623 cell; GO:0009536 plastid; GO:0044444 cytoplasmic part; GO:0009507 chloroplast;	GO:0009055 electron carrier activity; GO:0051537 2 iron, 2 sulfur cluster binding; GO:0005488 binding; GO:0051536 iron-sulfur cluster binding; GO:0043167 ion binding; GO:0043169 cation binding; GO:0046872 metal ion binding; GO:0051540 metal cluster binding;	K02639	petF; ferredoxin	ath00195 Photosynthesis	IPR001041; IPR012675;	2Fe-2S ferredoxin-type iron-sulfur binding domain; Beta-grasp domain;
O48683	F3I6.9 protein OS=Arabidopsis thaliana OX=3702 GN=At1g24160 PE=1 SV=1	0.823	Down	0.0003767	At1g24160	59.547	0.967	0.931	0.917	0.921	0.947	0.992	1.126	1.156	1.138	0.965	0.949	0.941	nucleus		GO:0009506 plasmodesma; GO:0005911 cell-cell junction; GO:0030054 cell junction; GO:0055044 symplast;
O82381	Flavonol 3-O-glucosyltransferase UGT71C1 OS=Arabidopsis thaliana OX=3702 GN=UGT71C1 PE=1 SV=1	1.77	Up	0.00112065	UGT71C1	53.874	1.172	1.378	1.163	1.126	0.954	1.111	0.756	0.669	0.673	0.993	1.039	1.102	cytoplasm	GO:0008152 metabolic process;	GO:0043231 intracellular membrane-bounded organelle; GO:0043226 organelle; GO:0043229 intracellular organelle; GO:0044464 cell part; GO:0005622 intracellular; GO:0044424 intracellular part; GO:0043227 membrane-bounded organelle; GO:0005623 cell;	GO:0080043 quercetin 3-O-glucosyltransferase activity; GO:0016758 transferase activity, transferring hexosyl groups; GO:0003824 catalytic activity; GO:0035251 UDP-glucosyltransferase activity; GO:0047893 flavonol 3-O-glucosyltransferase activity; GO:0008194 UDP-glycosyltransferase activity; GO:0046527 glucosyltransferase activity; GO:0016757 transferase activity, transferring glycosyl groups; GO:…
Q8L3X8	Serine/arginine-rich SC35-like splicing factor SCL30 OS=Arabidopsis thaliana OX=3702 GN=SCL30 PE=1 SV=1	0.812	Down	0.007419	SCL30	29.567	1.005	0.931	0.945	0.905	0.929	0.833	1.111	1.186	1.25	0.912	0.931	0.931	chloroplast	GO:0006396 RNA processing; GO:0006950 response to stress; GO:0006725 cellular aromatic compound metabolic process; GO:1901360 organic cyclic compound metabolic process; GO:0006807 nitrogen compound metabolic process; GO:0050896 response to stimulus; GO:0044238 primary metabolic process; GO:0044237 cellular metabolic process; GO:0071704 organic substance metabolic process; GO:0006397 mRNA processi…	GO:0043229 intracellular organelle; GO:0044446 intracellular organelle part; GO:0032991 macromolecular complex; GO:0031981 nuclear lumen; GO:0044424 intracellular part; GO:0005681 spliceosomal complex; GO:0016604 nuclear body; GO:0005623 cell; GO:0044422 organelle part; GO:0043231 intracellular membrane-bounded organelle; GO:0043226 organelle; GO:0031974 membrane-enclosed lumen; GO:0005634 nucleu…	GO:0097159 organic cyclic compound binding; GO:1901363 heterocyclic compound binding; GO:0003729 mRNA binding; GO:0003723 RNA binding; GO:1901265 nucleoside phosphate binding; GO:0042802 identical protein binding; GO:0005488 binding; GO:0003676 nucleic acid binding; GO:0005515 protein binding; GO:0000166 nucleotide binding; GO:0036094 small molecule binding;	K12900	FUSIP1; FUS-interacting serine-arginine-rich protein 1	ath03040 Spliceosome	IPR000504; IPR012677;	RNA recognition motif domain; Nucleotide-binding alpha-beta plait domain;
P46644	Aspartate aminotransferase 3, chloroplastic OS=Arabidopsis thaliana OX=3702 GN=ASP3 PE=1 SV=1	1.28	Up	4.0582e-05	ASP3	48.954	1.056	1.099	1.071	1.036	0.99	1.05	0.848	0.834	0.838	1.067	1.071	1.073	mitochondria	GO:0043648 dicarboxylic acid metabolic process; GO:0044707 single-multicellular organism process; GO:0010150 leaf senescence; GO:0009066 aspartate family amino acid metabolic process; GO:0048827 phyllome development; GO:0090693 plant organ senescence; GO:0044699 single-organism process; GO:0009058 biosynthetic process; GO:0044237 cellular metabolic process; GO:0071704 organic substance metabolic …	GO:0043226 organelle; GO:0043231 intracellular membrane-bounded organelle; GO:0043229 intracellular organelle; GO:0016020 membrane; GO:0044464 cell part; GO:0005622 intracellular; GO:0005777 peroxisome; GO:0042579 microbody; GO:0005737 cytoplasm; GO:0044424 intracellular part; GO:0005623 cell; GO:0043227 membrane-bounded organelle; GO:0009536 plastid; GO:0044444 cytoplasmic part; GO:0009507 chlor…	GO:0097159 organic cyclic compound binding; GO:1901363 heterocyclic compound binding; GO:0016769 transferase activity, transferring nitrogenous groups; GO:0004069 L-aspartate:2-oxoglutarate aminotransferase activity; GO:0003824 catalytic activity; GO:0005488 binding; GO:0043167 ion binding; GO:0080130 L-phenylalanine:2-oxoglutarate aminotransferase activity; GO:0043168 anion binding; GO:0070546 L…	K14454	GOT1; aspartate aminotransferase, cytoplasmic [EC:2.6.1.1]	ath00220 Arginine biosynthesis; ath00250 Alanine, aspartate and glutamate metabolism; ath00270 Cysteine and methionine metabolism; ath00330 Arginine and proline metabolism; ath00350 Tyrosine metabolism; ath00360 Phenylalanine metabolism; ath00400 Phenylalanine, tyrosine and tryptophan biosynthesis; ath00710 Carbon fixation in photosynthetic organisms; ath00950 Isoquinoline alkaloid biosynthesis; …	IPR015424; IPR004839; IPR015421;	Pyridoxal phosphate-dependent transferase; Aminotransferase, class I/classII; Pyridoxal phosphate-dependent transferase, major region, subdomain 1;
Q8VZG8	MDIS1-interacting receptor like kinase 2 OS=Arabidopsis thaliana OX=3702 GN=MIK2 PE=1 SV=3	0.772	Down	0.0179791	MIK2	115.42		0.896	0.929		0.928	0.972		1.217	1.146		0.932	0.937	plasma membrane	GO:0016310 phosphorylation; GO:0044267 cellular protein metabolic process; GO:0044238 primary metabolic process; GO:0044237 cellular metabolic process; GO:0006796 phosphate-containing compound metabolic process; GO:0071704 organic substance metabolic process; GO:0008152 metabolic process; GO:0006468 protein phosphorylation; GO:0006793 phosphorus metabolic process; GO:0044260 cellular macromolecul…	GO:0016020 membrane; GO:0042995 cell projection; GO:0009506 plasmodesma; GO:0071944 cell periphery; GO:0044464 cell part; GO:0044425 membrane part; GO:0030054 cell junction; GO:0031224 intrinsic component of membrane; GO:0005623 cell; GO:0005911 cell-cell junction; GO:0016021 integral component of membrane; GO:0055044 symplast; GO:0090406 pollen tube; GO:0005886 plasma membrane;	GO:0005524 ATP binding; GO:1901265 nucleoside phosphate binding; GO:0016773 phosphotransferase activity, alcohol group as acceptor; GO:0001882 nucleoside binding; GO:0043167 ion binding; GO:0005515 protein binding; GO:0004672 protein kinase activity; GO:0000166 nucleotide binding; GO:0097159 organic cyclic compound binding; GO:1901363 heterocyclic compound binding; GO:0032549 ribonucleoside bindi…				IPR000719; IPR013210; IPR032675; IPR013320; IPR011009;	Protein kinase domain; Leucine-rich repeat-containing N-terminal, plant-type; Leucine-rich repeat domain, L domain-like; Concanavalin A-like lectin/glucanase domain; Protein kinase-like domain;
Q9S9Z8	14-3-3-like protein GF14 omicron OS=Arabidopsis thaliana OX=3702 GN=GRF11 PE=2 SV=2	0.757	Down	0.00021997	GRF11	28.781	0.79	0.784	0.809	1.069	1.084	1.04	1.073	1.009	1.068	1.08	1.138	1.093	mitochondria,plasma membrane			GO:0019904 protein domain specific binding; GO:0005515 protein binding; GO:0051117 ATPase binding; GO:0019899 enzyme binding; GO:0005488 binding;	K06630	YWHAE; 14-3-3 protein epsilon		IPR023410;	14-3-3 domain;
A0A1P8AR36	Mannose-binding lectin superfamily protein OS=Arabidopsis thaliana OX=3702 GN=At1g52070 PE=4 SV=1	1.274	Up	0.0023036	At1g52070	32.692	1.091	1.091	1.156	0.991	1.012	0.977	0.922	0.834	0.865	1.013	1.097	1.025	cytoplasm			GO:0030246 carbohydrate binding; GO:0005488 binding;				IPR001229; IPR033734;	Jacalin-like lectin domain; Jacalin-like lectin domain, plant;
Q8L4A7	Proteasome subunit alpha type-2-B OS=Arabidopsis thaliana OX=3702 GN=PAB2 PE=1 SV=1	1.215	Up	0.000177351	PAB2	25.733	1.082	1.09	1.101	0.99	0.958	1.017	0.882	0.922	0.89	1.004	1.03	1.009	nucleus	GO:0051603 proteolysis involved in cellular protein catabolic process; GO:0044257 cellular protein catabolic process; GO:0098542 defense response to other organism; GO:0044267 cellular protein metabolic process; GO:0043207 response to external biotic stimulus; GO:0050896 response to stimulus; GO:0051707 response to other organism; GO:0044237 cellular metabolic process; GO:0009607 response to biot…	GO:0043229 intracellular organelle; GO:0019773 proteasome core complex, alpha-subunit complex; GO:0000502 proteasome complex; GO:0005737 cytoplasm; GO:0032991 macromolecular complex; GO:0044424 intracellular part; GO:0005829 cytosol; GO:0005623 cell; GO:1905369 endopeptidase complex; GO:0043231 intracellular membrane-bounded organelle; GO:0043226 organelle; GO:0005634 nucleus; GO:1902494 catalyti…	GO:0004175 endopeptidase activity; GO:0004298 threonine-type endopeptidase activity; GO:0008233 peptidase activity; GO:0070003 threonine-type peptidase activity; GO:0003824 catalytic activity; GO:0070011 peptidase activity, acting on L-amino acid peptides; GO:0016787 hydrolase activity;	K02726	PSMA2; 20S proteasome subunit alpha 2 [EC:3.4.25.1]	ath03050 Proteasome	IPR029055; IPR000426;	Nucleophile aminohydrolases, N-terminal; Proteasome alpha-subunit, N-terminal domain;
Q9C639	Photosystem I chlorophyll a/b-binding protein 5, chloroplastic OS=Arabidopsis thaliana OX=3702 GN=LHCA5 PE=1 SV=1	1.334	Up	0.0085016	LHCA5	27.802	0.986	0.988	0.991	1.225	1.234	1.294	0.718	0.781	0.724	1.078	1.053	1.061	chloroplast	GO:0006950 response to stress; GO:0009416 response to light stimulus; GO:0009628 response to abiotic stimulus; GO:0044267 cellular protein metabolic process; GO:0019684 photosynthesis, light reaction; GO:0044238 primary metabolic process; GO:0050896 response to stimulus; GO:0044237 cellular metabolic process; GO:0071704 organic substance metabolic process; GO:0009644 response to high light intens…	GO:0016020 membrane; GO:0009535 chloroplast thylakoid membrane; GO:0044434 chloroplast part; GO:0098796 membrane protein complex; GO:0005737 cytoplasm; GO:0009534 chloroplast thylakoid; GO:0042651 thylakoid membrane; GO:0031224 intrinsic component of membrane; GO:0032991 macromolecular complex; GO:0044424 intracellular part; GO:0009782 photosystem I antenna complex; GO:0005623 cell; GO:0009941 ch…	GO:0097159 organic cyclic compound binding; GO:1901363 heterocyclic compound binding; GO:0042802 identical protein binding; GO:0042803 protein homodimerization activity; GO:0005488 binding; GO:0043167 ion binding; GO:0046983 protein dimerization activity; GO:0046872 metal ion binding; GO:0043169 cation binding; GO:0031409 pigment binding; GO:0005515 protein binding; GO:0046906 tetrapyrrole bindin…	K08911	LHCA5; light-harvesting complex I chlorophyll a/b binding protein 5	ath00196 Photosynthesis - antenna proteins; ath01100 Metabolic pathways	IPR023329;	Chlorophyll a/b binding protein domain;
A0A1P8AV11	Trimethylguanosine synthase (DUF707) OS=Arabidopsis thaliana OX=3702 GN=At1g08040 PE=4 SV=1	1.285	Up	0.00053766	At1g08040	43.556	1.183	1.154	1.091	0.996	0.983	1.002	0.898	0.89	0.879	0.937	0.989	1.054	chloroplast
A8R7K9	Vacuolar protein sorting-associated protein 35C OS=Arabidopsis thaliana OX=3702 GN=VPS35C PE=2 SV=1	0.804	Down	0.0077992	VPS35C	89.404	0.955	0.948		0.873	0.936		1.206	1.161		0.935	0.941		cytoplasm	GO:0046907 intracellular transport; GO:0016192 vesicle-mediated transport; GO:0071702 organic substance transport; GO:0015031 protein transport; GO:0051641 cellular localization; GO:0051234 establishment of localization; GO:0006810 transport; GO:0016197 endosomal transport; GO:0045184 establishment of protein localization; GO:0051649 establishment of localization in cell; GO:0042147 retrograde tr…	GO:0016020 membrane; GO:0030904 retromer complex; GO:0031410 cytoplasmic vesicle; GO:0031090 organelle membrane; GO:0098796 membrane protein complex; GO:0005737 cytoplasm; GO:0031982 vesicle; GO:0044433 cytoplasmic vesicle part; GO:0032991 macromolecular complex; GO:0044424 intracellular part; GO:0005623 cell; GO:0044422 organelle part; GO:0031902 late endosome membrane; GO:0044425 membrane part;…	GO:0022892 substrate-specific transporter activity; GO:0008565 protein transporter activity; GO:0005215 transporter activity;
Q9SN46	Leucine-rich repeat extensin-like protein 5 OS=Arabidopsis thaliana OX=3702 GN=LRX5 PE=2 SV=2	1.263	Up	0.031601	LRX5	90.835	0.989	1.158	1.225	1.112	0.923	0.885	0.839	0.933	0.897	1.103	0.993	1.003	chloroplast	GO:0071554 cell wall organization or biogenesis; GO:0016043 cellular component organization; GO:0071555 cell wall organization; GO:0009987 cellular process; GO:0045229 external encapsulating structure organization; GO:0071840 cellular component organization or biogenesis;	GO:0009506 plasmodesma; GO:0030312 external encapsulating structure; GO:0044464 cell part; GO:0071944 cell periphery; GO:0030054 cell junction; GO:0005618 cell wall; GO:0005911 cell-cell junction; GO:0005623 cell; GO:0005576 extracellular region; GO:0055044 symplast;	GO:0005199 structural constituent of cell wall; GO:0005515 protein binding; GO:0005198 structural molecule activity; GO:0005488 binding;				IPR013210; IPR032675;	Leucine-rich repeat-containing N-terminal, plant-type; Leucine-rich repeat domain, L domain-like;
P43286	Aquaporin PIP2-1 OS=Arabidopsis thaliana OX=3702 GN=PIP2-1 PE=1 SV=1	0.739	Down	1.96623e-05	PIP2-1	30.474	0.836	0.831	0.856	1.049	1.03	1.045	1.142	1.118	1.153	0.962	0.983	0.942	plasma membrane	GO:0006833 water transport; GO:0009414 response to water deprivation; GO:0001101 response to acid chemical; GO:0034220 ion transmembrane transport; GO:0006950 response to stress; GO:0009628 response to abiotic stimulus; GO:1901700 response to oxygen-containing compound; GO:0044699 single-organism process; GO:0097305 response to alcohol; GO:0010033 response to organic substance; GO:0050896 respons…	GO:0043229 intracellular organelle; GO:0016020 membrane; GO:0031226 intrinsic component of plasma membrane; GO:0071944 cell periphery; GO:0030054 cell junction; GO:0005737 cytoplasm; GO:0031224 intrinsic component of membrane; GO:0044424 intracellular part; GO:0005887 integral component of plasma membrane; GO:0005623 cell; GO:0005911 cell-cell junction; GO:0016021 integral component of membrane; …	GO:0003723 RNA binding; GO:0031625 ubiquitin protein ligase binding; GO:0022803 passive transmembrane transporter activity; GO:0022892 substrate-specific transporter activity; GO:0005515 protein binding; GO:0015267 channel activity; GO:0022891 substrate-specific transmembrane transporter activity; GO:1901363 heterocyclic compound binding; GO:0097159 organic cyclic compound binding; GO:0003729 mRN…	K09872	PIP; aquaporin PIP		IPR023271;	Aquaporin-like;
O49326	Nitrile-specifier protein 2 OS=Arabidopsis thaliana OX=3702 GN=NSP2 PE=2 SV=1	1.854	Up	0.000158711	NSP2	51.214	1.274	1.323	1.34	0.895	0.907	0.877	0.762	0.703	0.659	1.091	1.121	1.086	cytoplasm			GO:0030246 carbohydrate binding; GO:0005515 protein binding; GO:0005488 binding;				IPR015916; IPR001229; IPR033734; IPR015915;	Galactose oxidase, beta-propeller; Jacalin-like lectin domain; Jacalin-like lectin domain, plant; Kelch-type beta propeller;
Q8W4S4	V-type proton ATPase subunit a3 OS=Arabidopsis thaliana OX=3702 GN=VHA-a3 PE=1 SV=1	0.669	Down	1.9821e-06	VHA-a3	92.832	0.896	0.885	0.875	0.881	0.889	0.86	1.324	1.301	1.343	0.891	0.895	0.874	nucleus	GO:0044085 cellular component biogenesis; GO:0009116 nucleoside metabolic process; GO:0065008 regulation of biological quality; GO:0015988 energy coupled proton transmembrane transport, against electrochemical gradient; GO:0030641 regulation of cellular pH; GO:0030004 cellular monovalent inorganic cation homeostasis; GO:0009163 nucleoside biosynthetic process; GO:0046129 purine ribonucleoside bio…	GO:0033179 proton-transporting V-type ATPase, V0 domain; GO:0016020 membrane; GO:0000220 vacuolar proton-transporting V-type ATPase, V0 domain; GO:0044434 chloroplast part; GO:0031090 organelle membrane; GO:0071944 cell periphery; GO:0098796 membrane protein complex; GO:0005737 cytoplasm; GO:0031224 intrinsic component of membrane; GO:0009705 plant-type vacuole membrane; GO:0032991 macromolecular…	GO:0042625 ATPase coupled ion transmembrane transporter activity; GO:0015399 primary active transmembrane transporter activity; GO:0016817 hydrolase activity, acting on acid anhydrides; GO:0044769 ATPase activity, coupled to transmembrane movement of ions, rotational mechanism; GO:0022892 substrate-specific transporter activity; GO:0016787 hydrolase activity; GO:0005515 protein binding; GO:004573…	K02154	ATPeV0A, ATP6N; V-type H+-transporting ATPase subunit a	ath00190 Oxidative phosphorylation; ath01100 Metabolic pathways; ath04145 Phagosome
Q9S7D8	ATP sulfurylase 4, chloroplastic OS=Arabidopsis thaliana OX=3702 GN=APS4 PE=2 SV=1	1.374	Up	0.0035206	APS4	52.125	1.138		1.178	1.008		0.972	0.849		0.836	1.023		1.011	chloroplast	GO:0000103 sulfate assimilation; GO:0006790 sulfur compound metabolic process; GO:0008152 metabolic process; GO:0009058 biosynthetic process; GO:0070814 hydrogen sulfide biosynthetic process; GO:0009987 cellular process; GO:0044237 cellular metabolic process; GO:0044272 sulfur compound biosynthetic process; GO:0044249 cellular biosynthetic process; GO:0070813 hydrogen sulfide metabolic process;	GO:0043229 intracellular organelle; GO:0044434 chloroplast part; GO:0044446 intracellular organelle part; GO:0005737 cytoplasm; GO:0044435 plastid part; GO:0044424 intracellular part; GO:0009532 plastid stroma; GO:0005623 cell; GO:0044422 organelle part; GO:0005739 mitochondrion; GO:0009507 chloroplast; GO:0043231 intracellular membrane-bounded organelle; GO:0043226 organelle; GO:0005622 intracel…	GO:0005524 ATP binding; GO:0004779 sulfate adenylyltransferase activity; GO:1901265 nucleoside phosphate binding; GO:0001882 nucleoside binding; GO:0043167 ion binding; GO:0000166 nucleotide binding; GO:0070566 adenylyltransferase activity; GO:0097159 organic cyclic compound binding; GO:1901363 heterocyclic compound binding; GO:0032549 ribonucleoside binding; GO:0097367 carbohydrate derivative bi…	K13811	PAPSS; 3'-phosphoadenosine 5'-phosphosulfate synthase [EC:2.7.7.4 2.7.1.25]	ath00230 Purine metabolism; ath00261 Monobactam biosynthesis; ath00450 Selenocompound metabolism; ath00920 Sulfur metabolism; ath01100 Metabolic pathways	IPR014729; IPR015947; IPR025980; IPR024951; IPR002650;	Rossmann-like alpha/beta/alpha sandwich fold; PUA-like domain; ATP-sulfurylase PUA-like domain; Sulphate adenylyltransferase catalytic domain; Sulphate adenylyltransferase;
Q8LGE0	Actin-like ATPase superfamily protein OS=Arabidopsis thaliana OX=3702 GN=At1g30540 PE=2 SV=1	1.435	Up	0.003265	At1g30540	36.612		1.282	1.282		0.959	1.011		0.912	0.875		0.85	0.846	cytoplasm							IPR002731;	ATPase, BadF/BadG/BcrA/BcrD type;
Q43735	Peroxidase 27 OS=Arabidopsis thaliana OX=3702 GN=PER27 PE=1 SV=1	1.422	Up	1.71813e-05	PER27	34.95	1.096	1.129	1.121	1.084	1.104	1.133	0.79	0.768	0.795	1.016	1.036	1.035	vacuolar membrane	GO:0016043 cellular component organization; GO:0006950 response to stress; GO:0055114 oxidation-reduction process; GO:0009636 response to toxic substance; GO:0009664 plant-type cell wall organization; GO:0044699 single-organism process; GO:0050896 response to stimulus; GO:0044237 cellular metabolic process; GO:0071555 cell wall organization; GO:0071554 cell wall organization or biogenesis; GO:000…	GO:0030312 external encapsulating structure; GO:0044464 cell part; GO:0071944 cell periphery; GO:0009505 plant-type cell wall; GO:0005618 cell wall; GO:0005623 cell; GO:0005576 extracellular region;	GO:0097159 organic cyclic compound binding; GO:1901363 heterocyclic compound binding; GO:0020037 heme binding; GO:0003824 catalytic activity; GO:0005488 binding; GO:0043167 ion binding; GO:0016209 antioxidant activity; GO:0043169 cation binding; GO:0046872 metal ion binding; GO:0004601 peroxidase activity; GO:0046906 tetrapyrrole binding; GO:0016491 oxidoreductase activity; GO:0016684 oxidoreduct…	K00430	E1.11.1.7; peroxidase [EC:1.11.1.7]	ath00940 Phenylpropanoid biosynthesis; ath01100 Metabolic pathways; ath01110 Biosynthesis of secondary metabolites	IPR033905; IPR002016;	Secretory peroxidase; Haem peroxidase, plant/fungal/bacterial;
F4IQD1	Glutathione S-transferase zeta 1 OS=Arabidopsis thaliana OX=3702 GN=GSTZ1 PE=3 SV=1	1.301	Up	0.00109526	GSTZ1	21.578	1.033	1.024	1.069	1.038	1.01	1.021	0.846	0.77	0.787	1.119	1.248	1.167	cytoplasm	GO:0009072 aromatic amino acid family metabolic process; GO:0006725 cellular aromatic compound metabolic process; GO:0044281 small molecule metabolic process; GO:0044763 single-organism cellular process; GO:1901360 organic cyclic compound metabolic process; GO:0006807 nitrogen compound metabolic process; GO:0044699 single-organism process; GO:0044238 primary metabolic process; GO:0044237 cellular…	GO:0044424 intracellular part; GO:0005623 cell; GO:0044464 cell part; GO:0005622 intracellular; GO:0005737 cytoplasm;	GO:0005515 protein binding; GO:0016740 transferase activity; GO:0003824 catalytic activity; GO:0005488 binding;	K01800	maiA, GSTZ1; maleylacetoacetate isomerase [EC:5.2.1.2]	ath00350 Tyrosine metabolism; ath01100 Metabolic pathways	IPR010987; IPR012336; IPR004045; IPR034333;	Glutathione S-transferase, C-terminal-like; Thioredoxin-like fold; Glutathione S-transferase, N-terminal; Glutathione S-transferases, class Zeta , N-terminal;
Q9LIF8	Jacalin-related lectin 36 OS=Arabidopsis thaliana OX=3702 GN=JAL36 PE=2 SV=1	1.942	Up	9.7441e-05	JAL36	49.723	1.29	1.337	1.397	0.888	0.913	0.902	0.738	0.679	0.655	1.149	1.111	1.142	cytoskeleton			GO:0030246 carbohydrate binding; GO:0005488 binding;				IPR001229; IPR033734;	Jacalin-like lectin domain; Jacalin-like lectin domain, plant;
Q9C8T5	Uncharacterized protein At1g63310 OS=Arabidopsis thaliana OX=3702 GN=At1g63310 PE=2 SV=1	1.243	Up	0.023284	At1g63310	17.201	1.057		1.123	0.977		0.994	0.89		0.864	1.1		1.045	nucleus
Q9STL4	KDEL-tailed cysteine endopeptidase CEP2 OS=Arabidopsis thaliana OX=3702 GN=CEP2 PE=1 SV=1	1.252	Up	0.00028317	CEP2	40.371	1.081	1.113	1.137	0.996	0.955	1.002	0.882	0.907	0.871	1.066	1.041	1.01	extracellular	GO:0051603 proteolysis involved in cellular protein catabolic process; GO:0044265 cellular macromolecule catabolic process; GO:0044257 cellular protein catabolic process; GO:0044267 cellular protein metabolic process; GO:0044238 primary metabolic process; GO:0044237 cellular metabolic process; GO:0071704 organic substance metabolic process; GO:1901575 organic substance catabolic process; GO:00081…	GO:0043226 organelle; GO:0043231 intracellular membrane-bounded organelle; GO:0043229 intracellular organelle; GO:0005615 extracellular space; GO:0044421 extracellular region part; GO:0005783 endoplasmic reticulum; GO:0044464 cell part; GO:0005622 intracellular; GO:0005764 lysosome; GO:0005737 cytoplasm; GO:0005773 vacuole; GO:0012505 endomembrane system; GO:0044424 intracellular part; GO:0043227…	GO:0004175 endopeptidase activity; GO:0070011 peptidase activity, acting on L-amino acid peptides; GO:0008234 cysteine-type peptidase activity; GO:0008233 peptidase activity; GO:0016787 hydrolase activity; GO:0004197 cysteine-type endopeptidase activity; GO:0003824 catalytic activity;	K16292	CEP, CYSEP; KDEL-tailed cysteine endopeptidase [EC:3.4.22.-]		IPR013201; IPR000668;	Cathepsin propeptide inhibitor domain (I29); Peptidase C1A, papain C-terminal;
Q84M90	ARM repeat superfamily protein OS=Arabidopsis thaliana OX=3702 GN=At3g15180 PE=2 SV=1	1.226	Up	2.4747e-05	At3g15180	56.692	1.053	1.051	1.071	1.067	0.979	1.024	0.873	0.866	0.851	1.056	1.118	1.072	chloroplast	GO:0044085 cellular component biogenesis; GO:0043248 proteasome assembly; GO:0016043 cellular component organization; GO:0034622 cellular macromolecular complex assembly; GO:0071822 protein complex subunit organization; GO:0022607 cellular component assembly; GO:0065003 macromolecular complex assembly; GO:0070271 protein complex biogenesis; GO:0009987 cellular process; GO:0006461 protein complex …		GO:0005488 binding;	K06692	PSMD5; 26S proteasome non-ATPase regulatory subunit 5		IPR011989; IPR016024;	Armadillo-like helical; Armadillo-type fold;
O80713	Short-chain dehydrogenase reductase 3a OS=Arabidopsis thaliana OX=3702 GN=SDR3a PE=2 SV=1	1.255	Up	0.00169891	SDR3a	26.9	1.042	0.968	1.041	1.05	1.121	1.07	0.785	0.835	0.812	1.171	1.134	1.12	cytoplasm	GO:0033554 cellular response to stress; GO:0051716 cellular response to stimulus; GO:0006950 response to stress; GO:0042742 defense response to bacterium; GO:0055114 oxidation-reduction process; GO:0098542 defense response to other organism; GO:0044763 single-organism cellular process; GO:0044699 single-organism process; GO:0002376 immune system process; GO:0043207 response to external biotic sti…		GO:0003824 catalytic activity; GO:0016491 oxidoreductase activity;				IPR016040;	NAD(P)-binding domain;
Q9SZP8	Eukaryotic translation initiation factor 4B3 OS=Arabidopsis thaliana OX=3702 GN=EIF4B3 PE=1 SV=1	0.797	Down	0.0004394	EIF4B3	48.987	0.953	0.936	0.915	0.957	0.973	0.979	1.194	1.194	1.132	0.853	0.872	0.951	nucleus	GO:0006518 peptide metabolic process; GO:0043043 peptide biosynthetic process; GO:0044267 cellular protein metabolic process; GO:0006807 nitrogen compound metabolic process; GO:0009058 biosynthetic process; GO:0043603 cellular amide metabolic process; GO:0044238 primary metabolic process; GO:1901566 organonitrogen compound biosynthetic process; GO:0044237 cellular metabolic process; GO:1901576 or…	GO:0043226 organelle; GO:0043231 intracellular membrane-bounded organelle; GO:0043229 intracellular organelle; GO:0005634 nucleus; GO:0044464 cell part; GO:0005622 intracellular; GO:0044424 intracellular part; GO:0043227 membrane-bounded organelle; GO:0005623 cell;	GO:0097159 organic cyclic compound binding; GO:1901363 heterocyclic compound binding; GO:0003723 RNA binding; GO:0008135 translation factor activity, RNA binding; GO:0042802 identical protein binding; GO:0042803 protein homodimerization activity; GO:0005488 binding; GO:0046983 protein dimerization activity; GO:0003676 nucleic acid binding; GO:0003743 translation initiation factor activity; GO:000…
[truncated: 369 more rows]

## Sheet: ckrc3nbc-1 vs nbc-1
Protein accession	Protein description	ckrc3nbc/nbc-1 Ratio	Regulated Type	ckrc3nbc/nbc-1 P value	Gene name	MW [kDa]	ckrc3nbc-1.ckrc3nbc-1 3	ckrc3nbc-1.ckrc3nbc-1 2	ckrc3nbc-1.ckrc3nbc-1 1	ckrc3.ckrc3 3	ckrc3.ckrc3 2	ckrc3.ckrc3 1	Col.Col_3	Col.Col_2	Col.Col_1	nbc-1.nbc-1 3	nbc-1.nbc-1 2	nbc-1.nbc-1 1	Subcellular localization	Biological Process	Cellular Component	Molecular Function	KEGG KO No.	KEGG Gene	KEGG pathway	IPR ID	Domain description
[truncated: 109 more rows]

[truncated: 3 more sheets: ckrc3 vs Col, nbc-1 vs ckrc3, nbc-1 vs Col]
